# Supplementary material for: Tumor Microenvironment On‐A‐Chip and Single‐Cell Analysis Reveal Synergistic Stromal–Immune Crosstalk on Breast Cancer Progression
Source: Adv Sci (Weinh). 2025 Mar 8;12(16):2413457. doi: 10.1002/advs.202413457 (PMC12021108; doi:10.1002/advs.202413457)
Supplement: Supplementary file 10 — Supporting Information [file ADVS-12-2413457-s010.xlsx]

## Sheet: Table S20
Database Comparison	Method	L-R Pairs
	CellChat	2291
	Nichenet	4986
	Common L-R pairs
	1718
Comparison identified LR pairs	Tri vs. CoCAF (Sum as sender)			Tri vs. CoCAF (CAF as sender)			Tri vs. CoM0 (Sum as sender)			Tri vs. CoM0 (M0 as sender)
	Method	L-R Pairs		Method	L-R Pairs		Method	L-R Pairs		Method	L-R Pairs
	CellChat	79		CellChat	107		CellChat	124		CellChat	111
	Nichenet	276		Nichenet	324		Nichenet	276		Nichenet	255
	Common L-R pairs			Common L-R pairs			Common L-R pairs			Common L-R pairs
	79			107			124			111
Comparison identified Ligands	Tri vs. CoCAF (Sum as sender)			Tri vs. CoCAF (CAF as sender)			Tri vs. CoM0 (Sum as sender)			Tri vs. CoM0 (M0 as sender)
	Method	L-R Pairs		Method	L-R Pairs		Method	L-R Pairs		Method	L-R Pairs
	CellChat	28		CellChat	38		CellChat	45		CellChat	41
	Nichenet	90		Nichenet	103		Nichenet	91		Nichenet	88
	Common Ligands			Common L-R pairs			Common L-R pairs			Common L-R pairs
	28			38			45			41
