# Supplementary material for: Tumor Microenvironment On‐A‐Chip and Single‐Cell Analysis Reveal Synergistic Stromal–Immune Crosstalk on Breast Cancer Progression
Source: Adv Sci (Weinh). 2025 Mar 8;12(16):2413457. doi: 10.1002/advs.202413457 (PMC12021108; doi:10.1002/advs.202413457)
Supplement: Supplementary file 11 — Supporting Information [file ADVS-12-2413457-s005.xlsx]

## Sheet: Table S14
	Cluster 1 GOBP
	ID	Description	setSize	NES	pvalue	qvalues	core_enrichment
	GO:0002376	immune system process	327	3.11889	1e-10	7.94211e-08	ITGB2/CSF1R/IFI30/CTSD/RBM47/NCKAP1L/RAP1A/PTPRC/MBP/CTSH/CD36/CTSC/CYRIB/ZMPSTE24/GAB2/DGKZ/MITF/SAMHD1/SLA/ITGAX/IFNGR1/TYROBP/CD68/SH3PXD2A/OAS2/MERTK/OAS3/IFI6/PARP14/WAS/FYB1/ADAMDEC1/INPP5D/CYBB/SH2B3/CD164/DOCK2/MAP3K1/RB1/TRIM14/TRPM2/PAG1/SLC11A1/S100A9/FCGRT/MAFB/DOCK10/HMOX1/KIF13B/ZFP36L1/CD4/CTSS/OSTM1/GPNMB/UNC93B1/PREX1/GPR183/CMTM7/ALOX5/MTUS1/LAPTM5/MX1/PLD3/MMP9/DOCK8/CD14/COTL1…
	GO:0006955	immune response	228	2.95847	1e-10	7.94211e-08	ITGB2/CSF1R/NCKAP1L/RAP1A/PTPRC/MBP/CTSH/CD36/CTSC/CYRIB/ZMPSTE24/GAB2/DGKZ/SAMHD1/SLA/ITGAX/IFNGR1/TYROBP/CD68/OAS2/OAS3/IFI6/PARP14/WAS/FYB1/ADAMDEC1/INPP5D/CYBB/CD164/DOCK2/MAP3K1/TRIM14/PAG1/SLC11A1/S100A9/FCGRT/DOCK10/HMOX1/CD4/CTSS/UNC93B1/GPR183/ALOX5/LAPTM5/MX1/CD14/COTL1/USP15/TCF12/HAVCR2/DTX3L/NCF2/CTSL/VAV1/CD86/ITGAL/TLR4/STAT1/NOTCH1/CLEC7A/HERC5/LGALS9/MILR1/VAV3/SIRPA/TNFSF13B/A2M…
	GO:0050790	regulation of catalytic activity	325	2.47048	2.73607e-10	1.44868e-07	ITGB2/CSF1R/RCBTB2/CTSD/CTSB/NCKAP1L/ACAP2/RAP1A/PTPRC/MBP/CTSH/CYTH4/CHI3L1/PLXND1/PPT1/ARHGAP18/DGKZ/DOCK4/NCF4/SH3PXD2A/OAS2/SLC8A1/SASH1/MERTK/ELMO1/ARHGAP30/ABR/ATP6V1H/OAS3/IFI6/SCARB2/APAF1/WAS/RASGRP3/TBC1D2/SH2B3/DOCK2/PSAP/MYO9B/ARHGAP26/APLP2/RB1/ADAP2/SLC11A1/S100A9/CASS4/DOCK10/CD4/CAP1/BMP2K/PREX1/CCDC88A/CTSA/LAPTM5/FGD2/MMP9/DOCK8/IQGAP2/RAP2B/ARHGAP4/MACROH2A1/STARD13/ARRB1/DTX3L…
	GO:0002682	regulation of immune system process	191	2.72692	6.40418e-10	2.54313e-07	ITGB2/CSF1R/NCKAP1L/RAP1A/PTPRC/CTSH/CD36/CTSC/CYRIB/ZMPSTE24/GAB2/DGKZ/MITF/SAMHD1/TYROBP/CD68/MERTK/OAS3/PARP14/WAS/FYB1/INPP5D/MAP3K1/RB1/PAG1/SLC11A1/MAFB/HMOX1/ZFP36L1/CD4/CTSS/GPNMB/UNC93B1/GPR183/MTUS1/LAPTM5/DOCK8/CD14/USP15/HAVCR2/DTX3L/CEBPA/MMP14/VAV1/CD86/TLR4/STAT1/CLEC7A/HERC5/LGALS9/MILR1/VAV3/SIRPA/TNFSF13B/A2M/TLR1/ARRB2/IFI16/SASH3/MPP1/EVI2B/PARP9/STAT2/SLAMF8/CALR/LACC1/MAPK14…
	GO:0045087	innate immune response	106	2.75244	9.81522e-09	2.59845e-06	CSF1R/SAMHD1/SLA/IFNGR1/TYROBP/OAS2/OAS3/IFI6/PARP14/WAS/CYBB/TRIM14/SLC11A1/S100A9/UNC93B1/MX1/CD14/USP15/HAVCR2/DTX3L/NCF2/VAV1/TLR4/STAT1/CLEC7A/HERC5/LGALS9/SIRPA/A2M/EIF2AK2/TLR1/PIK3CG/ARRB2/S100A8/IFI16/MX2/PARP9/STAT2/SLAMF8/LACC1/CASP4/EPRS1/ACTR2/ITGAM/CARD8/DDX60/ITCH/GRN/AKIRIN2/IL17RA/FCER1G/RNASET2/HLA-B/LY96/BTK/S100A12/ADAR/PRDM1/PSTPIP1/PRDX1
	GO:0050776	regulation of immune response	123	2.69457	1.66403e-08	3.30398e-06	ITGB2/NCKAP1L/RAP1A/PTPRC/CTSH/CD36/CYRIB/ZMPSTE24/GAB2/DGKZ/SAMHD1/TYROBP/OAS3/PARP14/WAS/FYB1/INPP5D/MAP3K1/SLC11A1/HMOX1/CD4/CTSS/UNC93B1/LAPTM5/CD14/USP15/HAVCR2/DTX3L/VAV1/CD86/TLR4/STAT1/CLEC7A/HERC5/LGALS9/VAV3/TNFSF13B/A2M/TLR1/ARRB2/IFI16/SASH3/PARP9/STAT2/SLAMF8/LACC1/MAPK14/GRAMD4/ITGAM/PTPRJ/ADCY7/DDX60/ITCH/GRN/AKIRIN2/FCER1G/HLA-B/TNFRSF21/WNK1/LY96/BTK
	GO:0035556	intracellular signal transduction	352	2.17895	6.46734e-08	1.14143e-05	CSF1R/NCKAP1L/RAP1A/PTPRC/MBP/CTSH/CYTH4/CD36/CHI3L1/CYRIB/ZMPSTE24/ENG/ARHGAP18/GAB2/DGKZ/DOCK4/TYROBP/RNF149/SLC8A1/SASH1/MERTK/ELMO1/ARHGAP30/ABR/OAS3/IFI6/APAF1/WAS/RASGRP3/INPP5D/SH2B3/DOCK2/MYO9B/ARHGAP26/MAP3K1/RB1/MYO6/ADAP2/TRIM14/TRPM2/PAG1/S100A9/DOK2/CASS4/DOCK10/HMOX1/ZFP36L1/CD4/GPNMB/CAP1/PREX1/CCDC88A/GPR183/LAPTM5/FGD2/MMP9/GUCY1A2/TPTE2/DOCK8/CD14/USP15/RAP2B/ARHGAP4/HAVCR2/STAR…
	GO:0016192	vesicle-mediated transport	189	2.44818	1.08257e-07	1.71958e-05	DAB2/ITGB2/NCKAP1L/ACAP2/RAP1A/PTPRC/CD36/SIGLEC1/PPT1/GAB2/MYO5A/RAB31/TYROBP/NCF4/MERTK/ELMO1/TMEM87B/ATP6V1H/SCARB2/SNX2/WAS/SYTL3/FKBP15/DOCK2/IGF2R/MYO6/SLC11A1/FCGRT/HMOX1/CAP1/BMP2K/LAPTM5/CD14/MSR1/ARRB1/DTX3L/PACSIN2/NCF2/CTSL/VAV1/ZFYVE16/VPS45/ITGAL/TLR4/NOTCH1/CLEC7A/LGALS9/MILR1/VAV3/SIRPA/TBC1D14/BIN2/RAB8B/CORO1C/PIK3CG/EHD4/ARRB2/CBL/HOOK3/CNIH3/LMBRD1/RHOU/CALR/CD93/PIKFYVE/NRP1/…
	GO:0006952	defense response	205	2.3777	2.91686e-07	4.212e-05	ITGB2/CSF1R/PTPRC/CD36/CTSC/CHI3L1/ZMPSTE24/SIGLEC1/SPP1/SAMHD1/SLA/ITGAX/IFNGR1/TYROBP/CD68/OAS2/OAS3/IFI6/PARP14/WAS/CYBB/RB1/TRIM14/SLC11A1/S100A9/HMOX1/CD4/UNC93B1/ALOX5/LAPTM5/MX1/PLD3/MMP9/CD14/COTL1/USP15/HAVCR2/DTX3L/FABP4/CEBPA/NCF2/VAV1/ITGAL/TLR4/ABHD12/STAT1/NOTCH1/CLEC7A/TMSB4X/HERC5/LGALS9/SIRPA/A2M/EIF2AK2/LIPA/TLR1/PIK3CG/ARRB2/S100A8/IFI16/MX2/PARP9/STAT2/SLAMF8/LACC1/MAPK14/ALOX…
	GO:0009605	response to external stimulus	345	2.14706	4.11723e-07	5.16476e-05	ITGB2/GCLC/CSF1R/NCKAP1L/PTPRC/CD36/CTSC/CHI3L1/CYRIB/ZMPSTE24/ENG/SPP1/PLXND1/SAMHD1/SLA/DOCK4/ITGAX/IFNGR1/TYROBP/CD68/OAS2/SLC8A1/SASH1/OAS3/IFI6/PARP14/APAF1/WAS/CYBB/SH2B3/KCNQ1/DOCK2/MAP3K1/RB1/TRIM14/TRPM2/SLC11A1/S100A9/HMOX1/CD4/GPNMB/UNC93B1/PREX1/GPR183/CMTM7/ALOX5/MTUS1/MX1/MMP9/CD14/COTL1/USP15/HAVCR2/DTX3L/FABP4/CEBPA/MMP14/NCF2/VAV1/IVNS1ABP/CD86/TLR4/WDFY4/ABHD12/DEPDC5/ARSB/STAT1…
	GO:0001775	cell activation	147	2.47469	7.96588e-07	8.43545e-05	ITGB2/GCLC/NCKAP1L/PTPRC/CTSC/CYRIB/GAB2/DGKZ/FERMT3/IFNGR1/TYROBP/MERTK/WAS/INPP5D/SH2B3/DOCK2/PAG1/SLC11A1/MAFB/DOCK10/HMOX1/KIF13B/ZFP36L1/CD4/GPNMB/PREX1/GPR183/CMTM7/LAPTM5/DOCK8/RAP2B/HAVCR2/TGFBR1/CEBPA/MMP14/CTSL/VAV1/CD86/ITGAL/TLR4/WDFY4/ADAM9/CLEC7A/LGALS9/MILR1/VAV3/SIRPA/TNFSF13B
	GO:0050865	regulation of cell activation	81	2.54503	9.99845e-07	9.92609e-05	ITGB2/GCLC/NCKAP1L/PTPRC/CTSC/CYRIB/GAB2/TYROBP/MERTK/INPP5D/SH2B3/PAG1/HMOX1/ZFP36L1/CD4/GPNMB/GPR183/LAPTM5/DOCK8/HAVCR2/CEBPA/MMP14/VAV1/CD86/TLR4/CLEC7A/LGALS9/MILR1/VAV3/SIRPA/TNFSF13B
	GO:0048534	hematopoietic or lymphoid organ development	125	2.4285	1.22616e-06	0.000114568	CSF1R/RBM47/NCKAP1L/PTPRC/ZMPSTE24/GAB2/MITF/TYROBP/SH3PXD2A/MERTK/INPP5D/SH2B3/CD164/DOCK2/RB1/TRPM2/MAFB/DOCK10/ZFP36L1/CD4/OSTM1/PREX1/GPR183/CMTM7/MMP9/TGFBR1/CEBPA/MMP14/CTSL/VAV1/CD86/TLR4/STAT1/NOTCH1/LGALS9/TNFSF13B/EIF2AK2/ETV6/IFI16/SASH3/OSCAR/EVI2B/SLAMF8/ALAS1/MAPK14/STK4/PIP4K2A/ITGA4/CCR1/RUNX3/PTPRJ/ATP6AP1/ITCH/HCLS1/FCER1G/TCIRG1/HLA-B/TTC7A/BTK/ADAR/PRDM1
	GO:0045321	leukocyte activation	122	2.43654	2.2384e-06	0.00018034	ITGB2/NCKAP1L/PTPRC/CTSC/CYRIB/GAB2/IFNGR1/TYROBP/MERTK/WAS/INPP5D/DOCK2/PAG1/SLC11A1/MAFB/DOCK10/HMOX1/KIF13B/ZFP36L1/CD4/GPNMB/PREX1/GPR183/CMTM7/LAPTM5/DOCK8/HAVCR2/CEBPA/MMP14/CTSL/VAV1/CD86/ITGAL/TLR4/WDFY4/ADAM9/CLEC7A/LGALS9/MILR1/VAV3/SIRPA/TNFSF13B/TLR1/PIK3CG/CBL/SASH3/SLAMF8/CD93/ITGA4/ITGAM/RUNX3/PTPRJ/TNFSF14/ITCH/GRN/FCER1G/TCIRG1/TNFRSF21/BTK/S100A12/PRDM1
	GO:0048583	regulation of response to stimulus	477	1.96861	2.38422e-06	0.00018034	DAB2/ITGB2/GCLC/CSF1R/NCKAP1L/RAP1A/PTPRC/CTSH/CYTH4/CD36/CTSC/CHI3L1/CYRIB/ZMPSTE24/ENG/SPP1/ARHGAP18/GAB2/DGKZ/SAMHD1/SLA/TYROBP/RNF149/ZNF366/SASH1/ARHGAP30/ABR/OAS3/IFI6/PARP14/WAS/FYB1/INPP5D/SH2B3/DDIT4L/DOCK2/MYO9B/ARHGAP26/MAP3K1/RB1/RNF213/TRIM14/TRPM2/SLC11A1/S100A9/CASS4/HMOX1/CD4/CTSS/GPNMB/BMP2K/UNC93B1/PREX1/CCDC88A/GPR183/ALOX5/MTUS1/LAPTM5/FGD2/MMP9/GUCY1A2/TPTE2/DOCK8/CD14/USP15/…
	GO:0044419	biological process involved in interspecies interaction between organisms	207	2.18887	9.54278e-06	0.000522688	CSF1R/CTSB/PTPRC/CD36/CYRIB/ZMPSTE24/SIGLEC1/SAMHD1/SLA/ITGAX/IFNGR1/TYROBP/CD68/OAS2/SASH1/OAS3/IFI6/PARP14/SCARB2/WAS/CYBB/IGF2R/TRIM14/SLC11A1/S100A9/CD4/UNC93B1/MX1/CD14/COTL1/USP15/HAVCR2/DTX3L/FABP4/NCF2/CTSL/VAV1/IVNS1ABP/CD86/TLR4/WDFY4/STAT1/NOTCH1/ADAM9/CLEC7A/HERC5/LGALS9/HMCN1/SIRPA/A2M/EIF2AK2/TLR1/PIK3CG/NPC2/EFNB2/ARRB2/S100A8/IFI16/CBL/MX2/PARP9/STAT2/SLC20A2/SLAMF8/LACC1/MAPK14/C…
	GO:0071706	tumor necrosis factor superfamily cytokine production	32	2.54875	1.26765e-05	0.000592226	PTPRC/CD36/IFNGR1/TYROBP/OAS2/OAS3/CYBB/GPNMB/CD14/HAVCR2/CD86/TLR4/CLEC7A/LGALS9/SIRPA/TLR1/ARRB2/SASH3
	GO:1903555	regulation of tumor necrosis factor superfamily cytokine production	32	2.54875	1.26765e-05	0.000592226	PTPRC/CD36/IFNGR1/TYROBP/OAS2/OAS3/CYBB/GPNMB/CD14/HAVCR2/CD86/TLR4/CLEC7A/LGALS9/SIRPA/TLR1/ARRB2/SASH3
	GO:0001906	cell killing	23	2.50656	2.02823e-05	0.000894911	NCKAP1L/PTPRC/CTSH/CTSC/CYRIB/TYROBP/HAVCR2/VAV1/CLEC7A/LGALS9/ARRB2/ITGAM/HLA-B/S100A12/PRDX1/MR1/CADM1/HLA-DRB1
	Cluster 1 KEGG
	ID	Description	setSize	NES	pvalue	qvalues	core_enrichment
	hsa04142	Lysosome	34	3.58433	1e-10	1.63158e-08	ASAH1/CTSD/CTSB/CTSH/CTSC/PPT1/CD68/HEXB/ATP6V1H/SCARB2/MANBA/CD164/PSAP/IGF2R/SLC11A1/CTSS/CTSA/MAN2B1/LAPTM5/GNS/CTSL/ARSB/LIPA/NPC2
	hsa04145	Phagosome	26	3.0267	1.23442e-07	1.00702e-05	ITGB2/CD36/NCF4/ATP6V1H/CYBB/CTSS/CD14/MSR1/NCF2/CTSL/TLR4/CLEC7A/CALR/PIKFYVE/ITGAM/ATP6AP1/RAB5C/TCIRG1/HLA-B/ATP6V1B2/ATP6V1A/HLA-DRB1/COLEC12/FCGR2A
	hsa04670	Leukocyte transendothelial migration	19	2.31974	0.00054859	0.0235042	ITGB2/RAP1A/NCF4/CYBB/MMP9/NCF2/VAV1/ITGAL/VAV3/MAPK14/ITGA4/ITGAM
	hsa05152	Tuberculosis	35	2.24577	0.000576231	0.0235042	ITGB2/CTSD/ITGAX/IFNGR1/NFYC/ATP6V1H/APAF1/CTSS/CD14/ARHGEF12/TLR4/STAT1/CLEC7A/TLR1/MAPK14/ITGAM/ATP6AP1/RAB5C/FCER1G/TCIRG1
	hsa04380	Osteoclast differentiation	29	2.09813	0.00126706	0.0344551	CSF1R/GAB2/MITF/IFNGR1/TYROBP/NCF4/TGFBR1/NCF2/STAT1/SIRPA/ITPR2/OSCAR/STAT2/MAPK14
	hsa04611	Platelet activation	18	2.10576	0.00186039	0.0433626	RAP1A/FERMT3/GUCY1A2/ARHGEF12/PIK3CG/ITPR2/MAPK14/ADCY7/PLCB2/FCER1G/BTK/TBXAS1/TLN1
	hsa04144	Endocytosis	42	1.89535	0.00340595	0.0617452	DAB2/ACAP2/CYTH4/RAB31/SNX2/IGF2R/ARRB1/TGFBR1/ZFYVE16/VPS45/EHD4/ARRB2/CBL/ACTR2/ITCH/CLTC/AP2M1/VPS37A/RAB5C/HLA-B/ARPC2/CAPZA2/USP8/ARF1/ARPC1A/PSD3
	hsa04613	Neutrophil extracellular trap formation	20	1.98602	0.00458694	0.0748395	ITGB2/NCF4/CYBB/MACROH2A1/NCF2/ITGAL/TLR4/CLEC7A/MAPK14/CASP4/ITGAM/PLCB2
	hsa04650	Natural killer cell mediated cytotoxicity	13	1.89296	0.00579341	0.085931	ITGB2/IFNGR1/TYROBP/VAV1/ITGAL/VAV3
	hsa04664	Fc epsilon RI signaling pathway	12	1.93207	0.00742953	0.101015	GAB2/INPP5D/ALOX5/VAV1/VAV3/MAPK14/ALOX5AP/FCER1G/BTK
	hsa04814	Motor proteins	17	1.90586	0.0112077	0.10159	MYO1F/MYO5A/MYO9B/MYO6/KIF13B/HOOK3/KIFC3/KIF13A/TPM3/CAPZA2/DYNLT5/KIFAP3/ACTR1B
	hsa04612	Antigen processing and presentation	16	1.89956	0.0111444	0.10159	IFI30/CTSB/NFYC/CD4/CTSS/CTSL
	hsa04810	Regulation of actin cytoskeleton	38	1.77931	0.00940317	0.10159	ITGB2/NCKAP1L/CYRIB/ITGAX/IQGAP2/ARHGEF12/VAV1/ITGAL/TMSB4X/VAV3/FGD3/ACTR2/PIKFYVE/PIP4K2A/IQGAP1/ITGA4/ITGAM
	hsa00562	Inositol phosphate metabolism	10	1.8101	0.015163	0.12515	INPP5D/PIK3CG/MTMR3/PIKFYVE/PIP4K2A/PLCB2/MTMR6/INPP4A
	hsa04148	Efferocytosis	23	1.80925	0.015341	0.12515	CD36/MERTK/ELMO1/ALOX5/HAVCR2/ADAM9/SIRPA/LIPA/DUSP4/CALR/MAPK14/RXRA/RAB5C
	hsa04210	Apoptosis	22	1.80747	0.018905	0.140204	CTSD/CTSB/CTSH/CTSC/APAF1/CTSS/CTSL
	hsa05140	Leishmaniasis	17	1.79325	0.0225261	0.147013	ITGB2/IFNGR1/NCF4/CYBB/NCF2/TLR4/STAT1/MAPK14/ITGA4/ITGAM
	hsa05110	Vibrio cholerae infection	10	1.73673	0.0258491	0.162211	ATP6V1H/KCNQ1/PDIA4/ATP6AP1/TCIRG1/ATP6V1B2/ARF1/ATP6V1A
	hsa04658	Th1 and Th2 cell differentiation	13	1.62061	0.0326089	0.197052	MAF/IFNGR1/CD4/STAT1/NOTCH1/MAPK14/RUNX3
	Cluster 2 GOBP
	ID	Description	setSize	NES	pvalue	qvalues	core_enrichment
	GO:0034612	response to tumor necrosis factor	52	3.20114	1e-10	1.06425e-09	TNFAIP3/CXCL8/NFKBIA/NFKB1/ICAM1/TRAF1/CCL3/TNF/CCL20/GBP2/FOXO3/BIRC3/CD58/CCL3L3/TANK/CD40/NFE2L2/CCL5/ZC3H12A/TNFRSF1B/TRAF3/GCH1/CCL4/ZFP36/PTGS2/LIMS1
	GO:0032496	response to lipopolysaccharide	74	3.19266	1e-10	1.06425e-09	IL1B/TNFAIP3/CXCL8/NFKBIA/SOD2/NFKB1/ICAM1/IRAK2/CCL3/TNF/TNIP1/CXCL2/CXCL3/CD55/CD40/TAB2/CCL5/ZC3H12A/IRAK3/TNFRSF1B/NFKB2/GCH1/VIM/ZFP36/NLRP3/JUN/TLR2/CXCL1/HCK/LYN/PTGS2/TNIP2/CAPN2
	GO:0071219	cellular response to molecule of bacterial origin	52	3.18913	1e-10	1.06425e-09	IL1B/TNFAIP3/CXCL8/NFKBIA/NFKB1/ICAM1/IRAK2/CCL3/TNF/TNIP1/CXCL2/CXCL3/CD55/CD40/CCL5/ZC3H12A/TNFRSF1B/VIM/ZFP36/NLRP3/TLR2/CXCL1/HCK/LYN/TNIP2/CAPN2
	GO:0071222	cellular response to lipopolysaccharide	52	3.18913	1e-10	1.06425e-09	IL1B/TNFAIP3/CXCL8/NFKBIA/NFKB1/ICAM1/IRAK2/CCL3/TNF/TNIP1/CXCL2/CXCL3/CD55/CD40/CCL5/ZC3H12A/TNFRSF1B/VIM/ZFP36/NLRP3/TLR2/CXCL1/HCK/LYN/TNIP2/CAPN2
	GO:0034097	response to cytokine	158	3.16839	1e-10	1.06425e-09	IL1B/TNFAIP3/CXCL8/NFKBIA/NFKB1/ICAM1/TRAF1/IRAK2/KYNU/CCL3/CD44/TNF/CCL20/GBP2/FOXO3/CXCL2/RELB/PTPN1/CXCL3/BIRC3/IFNGR2/REL/CD58/CCL3L3/EBI3/TANK/CD40/NFE2L2/STAT5A/CCL5/ZC3H12A/IRAK3/IL1R2/TNFRSF1B/NFKB2/TRAF3/GCH1/DUSP1/VIM/CCL4/ZFP36/MCL1/JUN/TLR2/IL7R/STAT6/CXCL1/HCK/IL1RN/SOCS3/PTGS2/LIMS1/TNIP2/CAPN2/CLCF1/ETV3/ACKR3/IL1A/FOSL1/ACSL1/F3
	GO:0002237	response to molecule of bacterial origin	75	3.16752	1e-10	1.06425e-09	IL1B/TNFAIP3/CXCL8/NFKBIA/SOD2/NFKB1/ICAM1/IRAK2/CCL3/TNF/TNIP1/CXCL2/CXCL3/CD55/CD40/TAB2/CCL5/ZC3H12A/IRAK3/TNFRSF1B/NFKB2/GCH1/VIM/ZFP36/NLRP3/JUN/TLR2/CXCL1/HCK/LYN/PTGS2/TNIP2/CAPN2
	GO:0071356	cellular response to tumor necrosis factor	48	3.15449	1e-10	1.06425e-09	TNFAIP3/CXCL8/NFKBIA/NFKB1/ICAM1/TRAF1/CCL3/TNF/CCL20/GBP2/FOXO3/BIRC3/CD58/CCL3L3/TANK/CD40/NFE2L2/CCL5/ZC3H12A/TNFRSF1B/TRAF3/CCL4/ZFP36
	GO:0071345	cellular response to cytokine stimulus	135	3.12563	1e-10	1.06425e-09	IL1B/TNFAIP3/CXCL8/NFKBIA/NFKB1/ICAM1/TRAF1/IRAK2/CCL3/CD44/TNF/CCL20/GBP2/FOXO3/CXCL2/PTPN1/CXCL3/BIRC3/IFNGR2/CD58/CCL3L3/EBI3/TANK/CD40/NFE2L2/STAT5A/CCL5/ZC3H12A/IRAK3/IL1R2/TNFRSF1B/TRAF3/DUSP1/VIM/CCL4/ZFP36/TLR2/IL7R/STAT6/CXCL1/HCK/IL1RN/SOCS3/LIMS1/TNIP2/CAPN2/CLCF1/ETV3/ACKR3/IL1A/ACSL1/F3/IL1R1/EGR1/MAP3K5/IFNAR2/SRC
	GO:0019221	cytokine-mediated signaling pathway	83	3.1129	1e-10	1.06425e-09	IL1B/TNFAIP3/CXCL8/NFKBIA/TRAF1/IRAK2/CCL3/CD44/TNF/CCL20/FOXO3/CXCL2/PTPN1/CXCL3/BIRC3/IFNGR2/CCL3L3/EBI3/STAT5A/CCL5/IRAK3/IL1R2/TNFRSF1B/TRAF3/CCL4/IL7R/STAT6/CXCL1/HCK/IL1RN/LIMS1/TNIP2/CLCF1/ACKR3/IL1A/ACSL1/F3/IL1R1/EGR1/IFNAR2/SRC/HIF1A/ADAM17/RIPK2/CYLD
	GO:0006954	inflammatory response	146	3.09592	1e-10	1.06425e-09	IL1B/TNFAIP3/CXCL8/NFKBIA/NFKB1/ICAM1/NFKBIZ/IRAK2/CCL3/CD44/TNF/TNFAIP6/CCL20/TNIP1/CXCL2/RELB/KDM6B/CXCL3/BIRC3/REL/CCL3L3/CD40/PTX3/NFE2L2/CCL5/ZC3H12A/IL1R2/TNFRSF1B/CCL4/ZFP36/NFKBID/NLRP3/NINJ1/TLR2/CXCL1/HCK/IL1RN/HRH1/SOCS3/LYN/PTGS2/MAP2K3/TNIP2/CD163/B4GALT1/FGR/BCL6/ADCY8/MGLL/LDLR/LACC1/IL1A/PIK3AP1/F3/ADORA2A/IL1R1/PPARD
	GO:0071216	cellular response to biotic stimulus	59	3.07618	1e-10	1.06425e-09	IL1B/TNFAIP3/CXCL8/NFKBIA/NFKB1/ICAM1/IRAK2/CCL3/TNF/TNIP1/CXCL2/CXCL3/CD55/CD40/CCL5/ZC3H12A/TNFRSF1B/VIM/ZFP36/NLRP3/TLR2/CXCL1/HCK/LYN/TNIP2/CAPN2
	GO:0009617	response to bacterium	106	3.01754	1e-10	1.06425e-09	IL1B/TNFAIP3/CXCL8/NFKBIA/SOD2/NFKB1/ICAM1/IRAK2/CCL3/TNF/CCL20/TNIP1/GBP2/CXCL2/CXCL3/CD55/CD40/TAB2/CCL5/ZC3H12A/IRAK3/TNFRSF1B/NFKB2/GCH1/VIM/ZFP36/NLRP3/JUN/TLR2/IL7R/CXCL1/HCK/LYN/PTGS2/TNIP2/CAPN2/FGR/IL1A/RGS1/PPARD/BCL3
	GO:0071347	cellular response to interleukin-1	25	2.9462	1e-10	1.06425e-09	IL1B/CXCL8/NFKB1/ICAM1/IRAK2/CCL3/CCL20/GBP2/CCL3L3/TANK/CD40/CCL5/ZC3H12A/IRAK3/IL1R2/CCL4/IL1RN/TNIP2
	GO:0070555	response to interleukin-1	33	2.89639	1e-10	1.06425e-09	IL1B/CXCL8/NFKB1/ICAM1/IRAK2/CCL3/CCL20/GBP2/CCL3L3/TANK/CD40/CCL5/ZC3H12A/IRAK3/IL1R2/CCL4/IL1RN/TNIP2/IL1R1/EGR1/SRC/HIF1A/RIPK2/ANXA1
	GO:0071396	cellular response to lipid	112	2.89341	1e-10	1.06425e-09	IL1B/TNFAIP3/CXCL8/NFKBIA/NFKB1/ICAM1/IRAK2/CCL3/TNF/ATP2B1/TNIP1/FOXO3/CXCL2/CXCL3/NR4A3/CD55/CD40/CCL5/ZC3H12A/TNFRSF1B/CFLAR/VIM/GRAMD1A/ZFP36/NLRP3/TLR2/HMGA2/CXCL1/INSIG1/HCK/LYN/TNIP2/CAPN2/ADCY8/LDLR/IL1A/MSN/ADTRP/PPARD/SRC/CYP7B1/EIF4E/NR3C1/ABL2/RIPK2/IRS1
	GO:0001817	regulation of cytokine production	118	2.87345	1e-10	1.06425e-09	IL1B/TNFAIP3/NFKB1/CD83/CCL3/TNF/ATP2B1/RELB/REL/CD58/NR4A3/EBI3/CD55/CD40/ZC3H12A/MCOLN2/IRAK3/IL1R2/TNFRSF1B/TWIST1/TRAF3/PANX1/ZFP36/NLRP3/TLR2/ITGAV/LYN/PTGS2/MAP2K3/CAPN2/PSEN1/FGR/BCL6/LACC1/IL1A/F3/IL1R1/BCL3/EGR1/POU2F2/PTGER4/SRC/HIF1A/ADAM17/C3AR1/RIPK2/CYLD/ANXA1/PELI1/RGCC/IL23A/CYP1B1/IRF1/C5AR1/SRGN/CYBA/SMAD7/IL10
	GO:0001816	cytokine production	120	2.85849	1e-10	1.06425e-09	IL1B/TNFAIP3/NFKB1/CD83/CCL3/TNF/ATP2B1/RELB/REL/CD58/NR4A3/EBI3/CD55/CD40/ZC3H12A/MCOLN2/IRAK3/IL1R2/TNFRSF1B/TWIST1/TRAF3/PANX1/ZFP36/NLRP3/TLR2/ITGAV/LYN/PTGS2/MAP2K3/CAPN2/PSEN1/FGR/BCL6/LACC1/IL1A/F3/IL1R1/BCL3/EGR1/POU2F2/PTGER4/SRC/HIF1A/ADAM17/C3AR1/RIPK2/CYLD/NFATC1/ANXA1/PELI1/RGCC/IL23A/CYP1B1/IRF1/C5AR1/SRGN/CYBA/SMAD7/IL10
	GO:0033993	response to lipid	162	2.84968	1e-10	1.06425e-09	IL1B/TNFAIP3/CXCL8/NFKBIA/SOD2/NFKB1/ICAM1/IRAK2/CCL3/TNF/ATP2B1/TNIP1/FOXO3/CXCL2/CXCL3/NR4A3/CD55/CD40/TAB2/CCL5/ZC3H12A/IRAK3/TNFRSF1B/CFLAR/NFKB2/GCH1/DUSP1/VIM/GRAMD1A/ZFP36/NLRP3/JUN/TLR2/AREG/HMGA2/CXCL1/INSIG1/HCK/IL1RN/LYN/PTGS2/TNIP2/CAPN2/CDKN1A/ADCY8/FOSB/LDLR/IL1A/FOSL1/MSN/ACSL1/ADTRP/PPARD/PTGER4/SRC/CYP7B1/EIF4E/NR3C1/BID/ADAM17/ABL2/RIPK2/IRS1/RPS6KA3/ANXA1/PELI1/CALM1
	GO:0034341	response to interferon-gamma	27	2.83681	1e-10	1.06425e-09	ICAM1/KYNU/CCL3/CCL20/GBP2/IFNGR2/CD58/CCL3L3/CD40/CCL5/GCH1/VIM/CCL4/TLR2/HCK
	Cluster 2 KEGG
	ID	Description	setSize	NES	pvalue	qvalues	core_enrichment
	hsa04064	NF-kappa B signaling pathway	34	3.16468	1e-10	1.33684e-09	IL1B/TNFAIP3/CXCL8/NFKBIA/NFKB1/ICAM1/TRAF1/TNF/CXCL2/RELB/CXCL3/BIRC3/CD40/CCL4L2/TAB2/CFLAR/NFKB2/TRAF3/CCL4/CXCL1/LYN/PTGS2/BCL2A1
	hsa04668	TNF signaling pathway	39	3.11313	1e-10	1.33684e-09	IL1B/TNFAIP3/NFKBIA/NFKB1/ICAM1/TRAF1/TNF/CCL20/CXCL2/CXCL3/BIRC3/TAB2/CCL5/JUNB/TNFRSF1B/CFLAR/TRAF3/JUN/CXCL1/SOCS3/PTGS2/MAP2K3
	hsa04060	Cytokine-cytokine receptor interaction	37	3.09349	1e-10	1.33684e-09	IL1B/CXCL8/CCL3/TNF/CCL20/CXCL2/CXCL3/IFNGR2/CCL3L3/EBI3/ACVR2A/CD40/CCL4L2/CCL5/IL1R2/TNFRSF1B/CCL4/IL7R/CXCL1/IL1RN/CLCF1/ACKR3/IL1A/IL1R1/IFNAR2/TNFRSF9
	hsa05417	Lipid and atherosclerosis	57	2.97577	1e-10	1.33684e-09	IL1B/CXCL8/NFKBIA/SOD2/NFKB1/ICAM1/CCL3/TNF/CXCL2/CXCL3/CCL3L3/TANK/CD40/RAP1B/NFE2L2/TAB2/CCL5/TRAF3/NLRP3/JUN/TLR2/CXCL1/LYN/MAP2K3/LDLR/ATF6/MAP3K5/POU2F2/SRC/PPP3CC
	hsa04620	Toll-like receptor signaling pathway	26	2.92153	1e-10	1.33684e-09	IL1B/CXCL8/NFKBIA/NFKB1/CCL3/TNF/CCL3L3/CD40/CCL4L2/TAB2/CCL5/TRAF3/CCL4/JUN/TLR2/MAP2K3
	hsa05169	Epstein-Barr virus infection	34	2.9057	1e-10	1.33684e-09	TNFAIP3/NFKBIA/NFKB1/ICAM1/CD44/TNF/RELB/CD58/CD40/CDK6/TAB2/NFKB2/TRAF3/VIM/JUN/TLR2/LYN/MAP2K3/CDKN1A
	hsa04657	IL-17 signaling pathway	23	2.90565	1e-10	1.33684e-09	IL1B/TNFAIP3/CXCL8/NFKBIA/NFKB1/TNF/CCL20/CXCL2/CXCL3/TAB2/TRAF3/JUN/CXCL1/PTGS2/FOSB/FOSL1/MAPK6
	hsa04621	NOD-like receptor signaling pathway	48	2.85333	1e-10	1.33684e-09	IL1B/TNFAIP3/CXCL8/NFKBIA/NFKB1/TNF/GBP2/CXCL2/CXCL3/BIRC3/NAMPT/TANK/TAB2/CCL5/TRAF3/PANX1/NLRP3/JUN/CXCL1
	hsa05323	Rheumatoid arthritis	19	2.81815	1e-10	1.33684e-09	IL1B/CXCL8/ICAM1/CCL3/TNF/CCL20/CXCL2/CXCL3/CCL3L3/CCL5/FLT1/JUN/TLR2/CXCL1
	hsa05134	Legionellosis	15	2.72396	1e-10	1.33684e-09	IL1B/CXCL8/NFKBIA/NFKB1/TNF/CXCL2/CXCL3/NFKB2/TLR2/CXCL1
	hsa04062	Chemokine signaling pathway	40	2.83799	2.80473e-10	3.40862e-09	CXCL8/NFKBIA/NFKB1/CCL3/CCL20/FOXO3/CXCL2/CXCL3/CCL3L3/RAP1B/CCL4L2/CCL5/PIK3R5/CCL4/CXCL1/HCK/LYN/GNG4/FGR/ADCY8
	hsa05142	Chagas disease	28	2.77936	6.94906e-10	7.7415e-09	IL1B/CXCL8/NFKBIA/NFKB1/CCL3/TNF/IFNGR2/CCL3L3/CCL5/CFLAR/JUN/TLR2
	hsa04061	Viral protein interaction with cytokine and cytokine receptor	20	2.73322	1.19492e-09	1.22879e-08	CXCL8/CCL3/TNF/CCL20/CXCL2/CXCL3/CCL3L3/CCL4L2/CCL5/TNFRSF1B/CCL4/CXCL1
	hsa05167	Kaposi sarcoma-associated herpesvirus infection	42	2.61182	4.7019e-08	4.48979e-07	CXCL8/NFKBIA/NFKB1/ICAM1/CXCL2/CXCL3/CDK6/PIK3R5/TRAF3/ZFP36/JUN/CXCL1/HCK/LYN/PTGS2/GNG4/TCF7L2/CDKN1A/IFNAR2/SRC/PPP3CC/HIF1A/BID/NFATC1/CALM1
	hsa04936	Alcoholic liver disease	31	2.65156	7.60984e-08	5.65175e-07	IL1B/CXCL8/NFKBIA/NFKB1/TNF/FOXO3/CXCL2/CXCL3/TAB2/TRAF3/CXCL1/MAP2K3/TCF7L2
	hsa05418	Fluid shear stress and atherosclerosis	29	2.61589	6.66212e-08	5.65175e-07	IL1B/NFKB1/ICAM1/TNF/ACVR2A/SDC4/NFE2L2/IL1R2/DUSP1/JUN/ITGAV/IL1A/IL1R1/MAP3K5/SRC
	hsa05162	Measles	21	2.5999	7.18137e-08	5.65175e-07	IL1B/TNFAIP3/NFKBIA/NFKB1/CDK6/TAB2/STAT5A/TRAF3/JUN/TLR2/IL1A/MSN/IFNAR2/BID
	hsa05163	Human cytomegalovirus infection	48	2.58085	7.47916e-08	5.65175e-07	IL1B/CXCL8/NFKBIA/NFKB1/CCL3/TNF/CCL3L3/CDK6/CCL4L2/CCL5/CCL4/ITGAV/PTGS2/GNG4/CDKN1A/ADCY8/PDGFRA/IL1R1/PTGER4/SRC/PPP3CC/BID/GNA12/NFATC1
	hsa04217	Necroptosis	28	2.59892	8.62691e-08	6.0699e-07	IL1B/TNFAIP3/TNF/BIRC3/IFNGR2/STAT5A/CFLAR/CHMP4B/NLRP3/STAT6/CAPN2/FTH1/IL1A/IFNAR2/BID/CYLD/TNFRSF10B/JAK1/STAT4
	Cluster 3 GOBP
	ID	Description	setSize	NES	pvalue	qvalues	core_enrichment
	GO:0051276	chromosome organization	86	2.6379	8.47362e-08	3.25138e-05	MYB/SENP6/KDM4A/SMYD3/ARID2/ANAPC5/SMG5/ARID1A/NFE2/HNRNPA2B1/TOP1MT/SCMH1/SATB2/HMGN2/DIS3L2/H2BC18/ASCC3/PRKCQ/NCAPD3/HNRNPU/TPR/BLM/ANAPC1/CHD1L/BUB1/POLQ/H1-4/SHPRH/MEIOB/MACROH2A1/PDS5B/NUCKS1/TCP1/NRDE2/ZMPSTE24/XRCC3/NIPBL/RAD54L/TEX15/AGO4/SATB1/ZRANB3/ERCC6L/H1-5/H4C6/DR1/KDM5B/MTF2/MCM9/TACC3/CTCF/SETDB2/HDAC4/SMARCC1/ACIN1/PRKDC
	GO:0071824	protein-DNA complex subunit organization	14	2.83483	1.21241e-06	0.000105147	SENP6/SMYD3/ARID2/ARID1A/NFE2/H2BC18/H1-4/SHPRH/MACROH2A1/H1-5/H4C6/DR1/CTCF/SMARCC1
	GO:0006396	RNA processing	81	2.33378	7.79396e-06	0.000364589	MBNL1/TRIT1/PPIE/CELF2/HNRNPH1/MRPL1/SYNCRIP/FUS/MDN1/HNRNPA2B1/SNRNP25/DDX54/SNRNP200/UTP23/EXOSC2/HNRNPU/U2SURP/POLR2A/SSU72/TSEN2/PRPF40A/HEATR1/NVL/NCL/NRDE2/ZMPSTE24/INTS10/AARS2/RPRD1A/RNGTT/AGO4/PPIH/SCAF11/TENT2/PRPF8/DHX35/PTBP1/PTBP3/WT1/UTP6/CSTF3/PUS7/TCERG1/ACIN1/PRKDC/RBM25/DDX10/RBM15/NUDT21/SRPK1
	GO:0022613	ribonucleoprotein complex biogenesis	28	2.54731	4.65888e-05	0.00119225	CELF2/MRPL1/MDN1/MYBBP1A/DDX54/SNRNP200/UTP23/EXOSC2/LSG1/URB2/HEATR1/NVL/AGO4/EIF3G/SCAF11/XPO1/PRPF8/UTP6/PRKDC/DDX10/NUDT21/SRPK1
	GO:0022402	cell cycle process	112	1.67551	0.0049058	0.0268055	PHIP/GFI1/RNASEH2B/CEP192/PKP4/SENP6/CLASP2/PLCG2/ANAPC5/FOXJ3/BCL2/CUL5/TICRR/TUBGCP3/DIS3L2/FES/NCAPD3/HNRNPU/TPR/BLM/ANAPC1/BUB1/KLHL13/PRKCB/MEIOB/PRPF40A/MACROH2A1/UVRAG/PDS5B/DACH1/AHCTF1/ZMPSTE24/CSPP1/XRCC3/CKAP5/NIPBL/ORC1/RAD54L/TEX15/MND1/AGO4/XPO1/BORA/FANCA/POLE/ECT2/HOXA13/TACC3/CTCF/GSPT1/METTL13/CUL1/PRKDC/TAF2/BCL2L11
	GO:0030518	intracellular steroid hormone receptor signaling pathway	15	1.9048	0.00595408	0.0297273	FOXP1/AR/PPARGC1B/ARID1A/JAK2/TRERF1/DDX54
	GO:0032259	methylation	33	1.81763	0.00857845	0.038592	MYB/GFI1/PIWIL4/KDM4A/SMYD3/COMT/ASH1L/MACROH2A1/ZMPSTE24/TEX15/H1-5/MTF2/WT1/CTCF/MTR/GSPT1/METTL13/SETDB2/RBM15/NSD1
	GO:0140014	mitotic nuclear division	28	1.85023	0.00991002	0.0424846	PHIP/CEP192/CLASP2/ANAPC5/DIS3L2/NCAPD3/HNRNPU/TPR/ANAPC1/BUB1/MACROH2A1/PDS5B/XRCC3/NIPBL/BORA/HOXA13/TACC3
	GO:0030326	embryonic limb morphogenesis	14	1.90294	0.0145727	0.0527815	AFF3/MBNL1/CHST11/FBN2
	GO:0035113	embryonic appendage morphogenesis	14	1.90294	0.0145727	0.0527815	AFF3/MBNL1/CHST11/FBN2
	GO:0046474	glycerophospholipid biosynthetic process	27	1.73219	0.0154981	0.054124	PLCG2/PIK3CB/TTC7A/AGPAT5/PIK3CD/DGKG/GNPAT/PTDSS1/DGKZ/INPP5D/CHPT1/PITPNM2/PLA2G4C/SOCS3/MTMR7/IP6K3/PIK3C3/CAPN2/PLSCR1/HTR2C/GPAM/ABHD8/CDS2
	GO:0006403	RNA localization	21	1.71227	0.0164068	0.0559211	SMG5/HNRNPA2B1/LRPPRC/EXOSC2/HNRNPU/TPR/NUP210/AHCTF1/TCP1/NRDE2/CKAP5/XPO1/NUP160/ATXN2
	GO:0006261	DNA-dependent DNA replication	15	1.75404	0.0167975	0.0566931	TICRR/BLM/POLQ/DACH1/NUCKS1/ZMPSTE24/ORC1/ZRANB3/POLE/SAMHD1/MCM9
	GO:0016571	histone methylation	17	1.70146	0.0196179	0.0619932	MYB/GFI1/KDM4A/SMYD3/ASH1L/MACROH2A1/H1-5/MTF2/CTCF/SETDB2/NSD1
	GO:0006457	protein folding	15	1.66597	0.0240521	0.0709766	PPIE/NFYC/P3H1/DNAJC1/QSOX1/TCP1/PPIH/NUDCD3/NKTR/CCT8
	GO:0022618	ribonucleoprotein complex assembly	13	1.75294	0.0242078	0.0713012	CELF2/MDN1/SNRNP200/AGO4/EIF3G/SCAF11/PRPF8/PRKDC/NUDT21/SRPK1
	GO:0007059	chromosome segregation	32	1.50037	0.0350196	0.0912918	ANAPC5/DIS3L2/NCAPD3/HNRNPU/TPR/ANAPC1/BUB1/MEIOB/MACROH2A1/UVRAG/PDS5B/XRCC3/NIPBL/SKA3/TEX15/AGO4/ECT2/TACC3/CTCF/SETDB2
	GO:1903046	meiotic cell cycle process	14	1.67392	0.0385607	0.09682	FOXJ3/NCAPD3/BUB1/MEIOB/RAD54L/TEX15/MND1/AGO4/FANCA/BCL2L11
	GO:0090068	positive regulation of cell cycle process	21	1.54782	0.0391723	0.0973962	PHIP/PKP4/PLCG2/ANAPC5/HNRNPU/TPR/MACROH2A1/CSPP1/XRCC3/ECT2/HOXA13
	Cluster 3 KEGG
	ID	Description	setSize	NES	pvalue	qvalues	core_enrichment
	hsa03015	mRNA surveillance pathway	10	2.40046	0.000151904	0.0246245	SMG5/FUS/SSU72/RNGTT/PPP2R2A/CSTF3/GSPT1/ACIN1/NUDT21/HBS1L
	hsa03040	Spliceosome	14	2.11278	0.00188823	0.043195	PPIE/FUS/SNRNP200/HNRNPU/U2SURP/PRPF40A/PPIH/PRPF8/TCERG1/ACIN1/RBM25
	hsa05017	Spinocerebellar ataxia	16	1.96696	0.00452019	0.0563651	ITPR1/VLDLR/PIK3CB/MCU/PIK3CD/GNAQ/ATXN10/PRKCB/ATP2A3/ATXN2/VDAC3
	hsa04750	Inflammatory mediator regulation of TRP channels	18	1.66235	0.032788	0.166097	P2RY2/ITPR1/PLCG2/PIK3CB/PIK3CD/GNAQ/PRKCQ/PRKCB
	hsa04070	Phosphatidylinositol signaling system	19	1.613	0.0406719	0.193609	ITPR1/PLCG2/PIK3CB/PIK3CD/DGKG/PRKCB/DGKZ/INPP5D/MTMR8
	hsa04922	Glucagon signaling pathway	10	1.56649	0.0595238	0.201844	CPT1A/ITPR1/FBP1/GNAQ/PYGL
	hsa04725	Cholinergic synapse	14	1.55103	0.0647668	0.208842	ITPR1/PIK3CB/BCL2/JAK2/PIK3CD/GNAQ/PRKCB
	hsa04929	GnRH secretion	11	1.47197	0.0822943	0.226666	KCNN2/ITPR1/PIK3CB/PIK3CD/GNAQ/PRKCB
	hsa00562	Inositol phosphate metabolism	10	1.43048	0.0952381	0.237032	PLCG2/PIK3CB/PIK3CD/INPP5D/MTMR8
	hsa04613	Neutrophil extracellular trap formation	29	1.36583	0.114907	0.273352	AZU1/ELANE/PLCG2/PIK3CB/CTSG/PIK3CD/H2BC18/SYK/PRKCB/MACROH2A1/HDAC9
	hsa04662	B cell receptor signaling pathway	14	1.3717	0.134715	0.303306	PLCG2/PIK3CB/PIK3CD/SYK/PRKCB/INPP5D/NFATC3
	hsa04915	Estrogen signaling pathway	18	1.32559	0.16273	0.336797	ITPR1/PIK3CB/BCL2/PIK3CD/NCOA2/GNAQ
	hsa04972	Pancreatic secretion	15	1.30896	0.187335	0.34547	CA2/ITPR1/CD38/GNAQ/BST1/PRKCB
	hsa04935	Growth hormone synthesis, secretion and action	19	1.29073	0.180328	0.34547	ITPR1/PLCG2/PIK3CB/JAK2/PIK3CD/GNAQ
	hsa04914	Progesterone-mediated oocyte maturation	12	1.27576	0.178571	0.34547	ANAPC5/PIK3CB/PIK3CD/ANAPC1/BUB1
	hsa04114	Oocyte meiosis	13	1.25195	0.191214	0.34547	ITPR1/AR/ANAPC5/ANAPC1/BUB1
	hsa04714	Thermogenesis	17	1.22948	0.216	0.365401	CPT1A/BMP8B/ARID1A/COA1
	hsa04120	Ubiquitin mediated proteolysis	14	1.20837	0.220207	0.366406	ANAPC5/CUL5/ANAPC1/KLHL13/COP1/HERC2/CUL1/SOCS3/SIAH1/NEDD4/UBE2E1
	hsa04724	Glutamatergic synapse	12	1.19994	0.227041	0.368611	ITPR1/GRK2/SHANK1/GNAQ/PRKCB
	Cluster 4 GOBP
	ID	Description	setSize	NES	pvalue	qvalues	core_enrichment
	GO:0007155	cell adhesion	421	1.74525	1e-10	1.17895e-07	LAMB2/ARHGAP5/GLI3/ITGB4/SRPX/EPHB4/CTTN/ITGA3/COL28A1/COL6A3/CNTNAP4/CORO2B/PTK2/DLG5/PTPRD/COL5A1/AOC3/DST/FLNA/EFNA5/PTPRM/LAMB1/FN1/PLXNB1/GPM6B/DOCK1/MAGI1/NTN4/PARD3B/NLGN2/FRMD5/PLPP3/EPB41L4B/CCN4/SGCE/FBN1/TJP1/ZFHX3/LIMCH1/CDH12/GPC6/FBLN1/JUP/NECTIN3/PCDH15/DSG2/TENM3/KRT18/CASK/ADAMTS12/ZBTB16/PDPN/CAV1/CDH13/SPON2/ERBB2/SNED1/PCDH17/PHLDB2/LRP6/PDLIM1/PAWR/TPM1/KIRREL1/EPHA4/CADM3/CO…
	GO:0022610	biological adhesion	421	1.74525	1e-10	1.17895e-07	LAMB2/ARHGAP5/GLI3/ITGB4/SRPX/EPHB4/CTTN/ITGA3/COL28A1/COL6A3/CNTNAP4/CORO2B/PTK2/DLG5/PTPRD/COL5A1/AOC3/DST/FLNA/EFNA5/PTPRM/LAMB1/FN1/PLXNB1/GPM6B/DOCK1/MAGI1/NTN4/PARD3B/NLGN2/FRMD5/PLPP3/EPB41L4B/CCN4/SGCE/FBN1/TJP1/ZFHX3/LIMCH1/CDH12/GPC6/FBLN1/JUP/NECTIN3/PCDH15/DSG2/TENM3/KRT18/CASK/ADAMTS12/ZBTB16/PDPN/CAV1/CDH13/SPON2/ERBB2/SNED1/PCDH17/PHLDB2/LRP6/PDLIM1/PAWR/TPM1/KIRREL1/EPHA4/CADM3/CO…
	GO:0009887	animal organ morphogenesis	292	1.70178	4.94695e-10	3.88813e-07	TSKU/LAMB2/GLI3/ITGB4/EPHB4/NFIB/PPP1R13L/IRX2/GNGT1/EFEMP1/PTK2/DLG5/MAGED1/ERRFI1/YAP1/PLEKHA1/ROR1/COL5A1/MMP16/FLNA/PTPRM/LAMB1/NTN4/PLS1/WDR72/ABLIM1/FBN1/GPC6/HSPG2/TLE2/NECTIN3/SDC1/HTRA1/TENM3/CAV1/FOXO1/ADARB1/TPM1/EYA1/ZFPM2/ZIC1/SLIT2/ALPK2/HIF1A/PLAG1/WWTR1/CDH2/CCN1/BTRC/MEIS1/TP63/PTK7/STOX1/HOXC4/RYR2/EPHA2/BMPR1A/MMP2/BMP1/ITGA2/MKKS/LAMA3/PBX1/PRKX/THBS3/VEGFC/VEGFA/GLI2/SLC1A1/C…
	GO:0035295	tube development	349	1.62004	1.15336e-09	6.79873e-07	GLI3/CPS1/EPHB4/NFIB/FKBP10/HPGD/ITGA3/EDNRB/CLMP/IRX2/PTK2/POU3F3/ENPP2/MME/DLG5/MAGED1/ERRFI1/YAP1/MET/FLNA/PTPRM/FN1/TJP1/CALD1/CREB3L1/JUP/HSPG2/SDC1/CSPG4/AMOTL2/PRKD1/ADAMTS12/ATOH8/UNC5B/PDPN/CAV1/CDH13/ERBB2/SPRED1/EYA1/ADGRF5/EPHA4/ZFPM2/EGFR/SLIT2/CD24/HIF1A/ADAM12/SPARC/WWTR1/CDH2/CCN1/KDR/VEGFB/PHGDH/BTRC/MEIS1/SREBF1/SIM2/TP63/PTK7/STOX1/PLCD3/RYR2/EPHA2/BMPR1A/MMP2/EPB41L5/MKKS/PBX1…
	GO:0048646	anatomical structure formation involved in morphogenesis	332	1.6401	4.01647e-09	1.89409e-06	GLI3/ITGB4/EPHB4/GPC1/NFIB/ITGA3/NEBL/IRX2/PTK2/ENPP2/YAP1/EHD2/COL5A1/FLNA/PTPRM/LAMB1/FN1/WDR72/PMP22/TJP1/CALD1/CREB3L1/JUP/FHOD3/HSPG2/CSPG4/KRT8/AMOTL2/HTRA1/PRKD1/ATOH8/UNC5B/PDPN/CAV1/CDH13/FOXO1/MYOF/ERBB2/PHLDB2/SPRED1/LRP6/PTGFRN/TPM1/TMOD1/EYA1/TXNRD1/WLS/AKAP13/SLIT2/HIF1A/ADAM12/SPARC/CCN1/KDR/VEGFB/MEIS1/TP63/PTK7/PLCD3/EPHA2/BMPR1A/MMP2/EPB41L5/ITGA2/RIPOR2/LAMA3/MYPN/BCAS3/PRKX/LD…
	GO:0009611	response to wounding	158	1.81774	7.16851e-09	2.8171e-06	TSKU/LAMB2/GLI3/ITGB4/FKBP10/F2R/PTK2/YAP1/COL5A1/DST/FLNA/FN1/MAP1B/PLPP3/EPB41L4B/CCN4/SARM1/FBLN1/SDC1/TFPI/CASK/PDPN/CAV1/MYOF/ERBB2/PHLDB2/TPM1/EPHA4/DGKI/PEAR1/NOL3/EGFR/HIF1A/SPARC/CCN1/KDR/SYT7/PTPRS/AXL/PTK7/PLAT/ITGA2/CD59/AJUBA/VEGFA/SLC1A1/POU5F1/FOXC2/PROCR/ADAMTS13/PHB2/SERPINE1/DDR1/ARHGAP24/MCAM/CLASP1/PPL/PRCP/FGF2/PRKCE/PDGFA/RTN4RL1/PPARA/PTPRF
	GO:0034330	cell junction organization	228	1.71976	1.33694e-08	3.94047e-06	LAMB2/SNCA/ITGB4/MAPT/CTTN/ITGA3/CORO2B/F2R/MPDZ/PTK2/DLG5/PARD6B/PTPRD/DST/FLNA/EFNA5/FN1/PLXNB1/GPM6B/COL4A5/NLGN2/MAP1B/GPM6A/TJP1/LIMCH1/CDH12/GPC6/JUP/IGF1R/SYNPO/SPTBN2/DSG2/APBB2/CAV1/ERBB2/PCDH17/PHLDB2/EPHA4/TANC2/SEMA3F/CLSTN3/PARD3/NEDD4/CDH6/SPARC/CDH2/CACNB1/NFIA/ANK3/KDR/CNTNAP2/COL16A1/PTPRS/PATJ/SYBU/NPHP1/EPHA2/PIK3R1/CDH18/EPB41L5/ITGA2/AJUBA/ERC1/BCAS3/LDB1/VEGFA/SNTA1/SLC1A1/L…
	GO:0007167	enzyme linked receptor protein signaling pathway	292	1.64868	1.23349e-08	3.94047e-06	SNCA/EPHB4/GPC1/TNS2/LIFR/HPGD/ITGA3/RNF165/EFEMP1/PTK2/RBPMS/ERRFI1/PLEKHA1/MET/PTPRD/VWC2L/TRIO/PEG10/EFNA5/COL4A5/DKK3/FBN1/CREB3L1/ANKS1B/IGF1R/CSPG4/HTRA1/PRKD1/ADAMTS12/ATOH8/GOT1/CAV1/CDH13/FOXO1/ROS1/ERBB2/OSMR/LTBP4/SPRED1/MPZL1/CHN1/EPHA4/COL4A6/EGFR/ARHGEF28/NEDD4/SORT1/HIF1A/IGFBP4/PTPRR/WWTR1/KALRN/CCN1/KDR/BAIAP2L1/VEGFB/HIP1R/IGSF1/PTPRU/AXL/SREBF1/EPHA2/PIK3R1/GCNT2/PLAT/BMPR1A/GR…
	GO:0003008	system process	488	1.5211	1.98593e-08	5.2029e-06	LAMB2/SNCA/STAC2/CPS1/MAPT/CTTN/PPP1R13L/ITGA3/NAV2/EDNRB/ABCC2/CORO2B/KCNMA1/TRPM3/F2R/GABRA3/EFEMP1/POU3F3/MME/ATP1A2/ERRFI1/YAP1/SORBS2/ROR1/NPTX2/FLNA/TMEM63C/NLGN2/PLS1/CORIN/ABLIM1/TRPC1/PPARGC1A/TJP1/CALD1/JUP/GRM7/PCDH15/HTR2C/DSG2/CACNG8/APBB2/CFAP69/CAV1/FOXO1/TUSC3/MYOF/SLC6A8/ADARB1/CNR1/ECE1/TPM1/TMOD1/POU6F2/EYA1/DMD/BRSK1/ADGRF5/OR51B5/GTF2IRD1/AKAP6/LPIN1/BIN1/PARD3/SLC6A9/AKAP13/…
	GO:0007409	axonogenesis	139	1.83132	3.26102e-08	7.68913e-06	TSKU/LAMB2/NOVA2/GLI3/EPHB4/MAPT/CTTN/NFIB/RNF165/PTK2/PARD6B/TRIO/EFNA5/PTPRM/FN1/PLXNB1/MAP1B/UNC5B/MAP2/ERBB2/ADARB1/BRSK1/CHN1/EPHA4/SEMA3F/ENAH/PARD3/SLIT2/CDH2/KALRN/ANK3/PTPRS/EPHA2/KIF5A/LAMA3/MYPN/VEGFA/GLI2/LRP4/ETV1/FZD3/LAMA5/SEMA4B/VSTM2L/NUMBL/C12orf57/GOLGA4/EFNB2/PLXNB3/SEMA6B/EPHA7/SEMA3C/NTN5/LAMA2/DBN1/MAP1A/PLXNA3/BAIAP2/LMTK2
	GO:0031032	actomyosin structure organization	72	1.99969	5.51109e-08	9.14892e-06	CDC42BPA/NEBL/CORO2B/MET/ASAP3/PFN2/FRMD5/LURAP1/EPB41L4B/TJP1/FAM171A1/LIMCH1/FHOD3/KRT8/PHLDB2/EPB41L1/PDLIM1/TPM1/TMOD1/ARHGEF10/FRMD6/AKAP13/PIK3R1/PPM1E/EPB41L5/MKKS/MYPN/ARHGEF10L/RHPN2/CLASP1/CFL2/PPP1R9A/ELN/SORBS1/MYOZ2/MYH10/DLC1
	GO:0032989	cellular component morphogenesis	261	1.66037	5.82018e-08	9.14892e-06	TSKU/LAMB2/NOVA2/GLI3/ITGB4/EPHB4/GPC1/MAPT/CTTN/NFIB/NEBL/RNF165/PTK2/ENPP2/PARD6B/PTPRD/TRIO/NCKAP1/EFNA5/PTPRM/FN1/PLXNB1/MAP1B/GPM6A/PMP22/SARM1/FHOD3/KRT8/UNC5B/HECW1/PDPN/MAP2/ERBB2/HECW2/PHLDB2/ADARB1/TPM1/TMOD1/BRSK1/CHN1/EPHA4/TANC2/SEMA3F/ENAH/PARD3/AKAP13/EGFR/SLIT2/NEDD4/CDH2/KALRN/RNF157/ANK3/CNTNAP2/PTPRS/EPHA2/RBFOX2/RAP2A/KIF5A/LAMA3/MYPN/VEGFA/GLI2/LRP4/ETV1/FZD3/LAMA5/SEMA4B/VST…
	GO:0000902	cell morphogenesis	333	1.59326	5.82018e-08	9.14892e-06	TFCP2L1/TSKU/LAMB2/NOVA2/GLI3/EPHB4/MAPT/CTTN/NFIB/RNF165/PTK2/ENPP2/YAP1/PARD6B/MET/PTPRD/TRIO/NCKAP1/FLNA/EFNA5/PTPRM/LAMB1/FN1/PLXNB1/DOCK1/NTN4/PLS1/MAP1B/GPM6A/FAM171A1/CDH12/SARM1/FBLN1/UNC5B/HECW1/PDPN/MAP2/ERBB2/HECW2/ADARB1/TPM1/BRSK1/CHN1/EPHA4/RILPL1/TANC2/SEMA3F/ENAH/PARD3/FBLIM1/EGFR/SLIT2/ARHGEF28/NEDD4/CDH6/SPARC/CDH2/KALRN/RNF157/ANK3/KDR/CNTNAP2/PTPRS/AXL/SH3D19/EPHA2/PIK3R1/RBFO…
	GO:0034329	cell junction assembly	136	1.79141	2.07609e-07	2.45373e-05	SNCA/ITGB4/CTTN/CORO2B/MPDZ/PTK2/DLG5/PARD6B/PTPRD/DST/EFNA5/FN1/PLXNB1/GPM6B/NLGN2/MAP1B/GPM6A/TJP1/LIMCH1/CDH12/GPC6/JUP/SPTBN2/CAV1/PCDH17/PHLDB2/CLSTN3/PARD3/CDH6/CDH2/KDR/CNTNAP2/COL16A1/PTPRS/PATJ/NPHP1/EPHA2/CDH18/EPB41L5/ITGA2/AJUBA/BCAS3/LDB1/VEGFA/LRP4/HDAC7
	GO:0051270	regulation of cellular component movement	315	1.56363	2.39348e-07	2.45373e-05	CAVIN1/NOVA2/ITGA3/F2R/SYNE2/PTK2/ENPP2/ATP1A2/DLG5/PARD6B/MET/FLNA/PTPRM/LAMB1/FN1/PLXNB1/DOCK1/PFN2/FRMD5/PLPP3/EPB41L4B/PPARGC1A/CCN4/TJP1/LIMCH1/FBLN1/JUP/IGF1R/DSG2/AMOTL2/PRKD1/ATOH8/CFAP69/PDPN/CAV1/MAP2/CDH13/PHLDB2/ADARB1/SPRED1/TPM1/EPHA4/SEMA3F/BIN1/LDB2/EGFR/SLIT2/HIF1A/PTPRR/SPARC/CCN1/KDR/VEGFB/PTPRU/RYR2/EPHA2/PIK3R1/GCNT2/BMPR1A/SRGAP1/RAP2A/EPB41L5/ITGA2/MKKS/RIPOR2/AJUBA/LAMA3/S…
	GO:0016477	cell migration	432	1.5155	1.94962e-07	2.45373e-05	LAMB2/GLI3/ITGB4/EPHB4/GPC1/CTTN/ITGA3/CDC42BPA/PLEKHG5/EDNRB/F2R/SYNE2/PTK2/POU3F3/ENPP2/DLG5/PARD6B/MET/COL5A1/NCKAP1/FLNA/PTPRM/LAMB1/FN1/PLXNB1/DOCK1/ASAP3/PFN2/NTN4/FRMD5/LURAP1/MAP1B/GPM6A/PLPP3/EPB41L4B/PPARGC1A/CCN4/TJP1/LIMCH1/GPC6/JUP/IGF1R/SDC1/CSPG4/AMOTL2/PRKD1/ADAMTS12/ATOH8/PDPN/CAV1/CDH13/PHLDB2/ADARB1/SPRED1/PDLIM1/TPM1/MARK1/EPHA4/SEMA3F/LDB2/EGFR/SLIT2/CD24/HIF1A/PTPRR/SPARC/CD…
	GO:0048870	cell motility	491	1.48899	2.35112e-07	2.45373e-05	LAMB2/CAVIN1/GLI3/ITGB4/EPHB4/GPC1/CTTN/ITGA3/CDC42BPA/PLEKHG5/EDNRB/F2R/SYNE2/PTK2/POU3F3/ENPP2/DLG5/PARD6B/MET/COL5A1/DST/NCKAP1/FLNA/PTPRM/LAMB1/FN1/PLXNB1/DOCK1/ASAP3/PFN2/NTN4/FRMD5/LURAP1/MAP1B/GPM6A/PLPP3/EPB41L4B/PPARGC1A/CCN4/TJP1/LIMCH1/GPC6/FBLN1/JUP/IGF1R/SDC1/CSPG4/AMOTL2/PRKD1/ADAMTS12/ATOH8/CFAP69/PDPN/CAV1/CDH13/PHLDB2/ADARB1/SPRED1/PDLIM1/TPM1/MARK1/EPHA4/SEMA3F/ENAH/LDB2/EGFR/SL…
	GO:0051674	localization of cell	491	1.48899	2.35112e-07	2.45373e-05	LAMB2/CAVIN1/GLI3/ITGB4/EPHB4/GPC1/CTTN/ITGA3/CDC42BPA/PLEKHG5/EDNRB/F2R/SYNE2/PTK2/POU3F3/ENPP2/DLG5/PARD6B/MET/COL5A1/DST/NCKAP1/FLNA/PTPRM/LAMB1/FN1/PLXNB1/DOCK1/ASAP3/PFN2/NTN4/FRMD5/LURAP1/MAP1B/GPM6A/PLPP3/EPB41L4B/PPARGC1A/CCN4/TJP1/LIMCH1/GPC6/FBLN1/JUP/IGF1R/SDC1/CSPG4/AMOTL2/PRKD1/ADAMTS12/ATOH8/CFAP69/PDPN/CAV1/CDH13/PHLDB2/ADARB1/SPRED1/PDLIM1/TPM1/MARK1/EPHA4/SEMA3F/ENAH/LDB2/EGFR/SL…
	GO:0030198	extracellular matrix organization	92	1.88063	4.72546e-07	4.12672e-05	LAMB2/FKBP10/COL28A1/OLFML2A/ADAMTS7/COL5A1/MMP16/LAMB1/GPM6B/COL4A5/NTN4/WDR72/CREB3L1/FBLN1/ADAMTS12/PDPN/CAV1/TLL1/PHLDB2/COL4A6/CCDC80/CCN1/COL16A1/TNXB/MMP2/BMP1/LOXL1/P3H4/ADAMTS9/COL5A2/FOXC2/SERPINB5/ADAMTS13/FBLN5/DDR1/CLASP1/TGFBI/LOXL2/SPINK5/ELN
	Cluster 4 KEGG
	ID	Description	setSize	NES	pvalue	qvalues	core_enrichment
	hsa04512	ECM-receptor interaction	31	2.16277	2.22389e-07	4.68187e-05	LAMB2/ITGB4/ITGA3/COL6A3/SV2A/LAMB1/FN1/COL4A5/HSPG2/SDC1/COL4A6/ITGA10/TNXB/ITGA2/LAMA3/THBS3/LAMA5
	hsa04360	Axon guidance	67	1.95487	4.73019e-07	4.75008e-05	ABLIM2/EPHB4/PTK2/PARD6B/MET/EFNA5/PLXNB1/NTN4/ABLIM1/TRPC1/RGS3/UNC5B/EPHA4/TRPC4/SEMA3F/ENAH/PARD3/SLIT2/EPHA2/PIK3R1/SRGAP1/FZD3/SEMA4B/PLCG1/EFNB2/ABLIM3/PLXNB3/SEMA6B/EPHA7/CFL2/SEMA3C/PIK3R3
	hsa04820	Cytoskeleton in muscle cells	92	1.87054	6.76886e-07	4.75008e-05	ITGB4/ITGA3/COL6A3/NEBL/SYNE2/ATP1A2/COL5A1/FN1/COL4A5/SGCE/FBN1/FBLN1/JUP/TRIM54/HSPG2/SPTBN2/SDC1/DSG2/PDLIM1/TPM1/TMOD1/DMD/COL4A6/SYNE1/MYBPC1/ITGA10/ANK3/SUN1/EMD/ITGA2/MYPN/THBS3/ATP1A4/SNTA1/COL5A2
	hsa04510	Focal adhesion	81	1.87534	3.84049e-06	0.000202131	LAMB2/ARHGAP5/ITGB4/ITGA3/COL6A3/PTK2/MET/FLNA/LAMB1/FN1/DOCK1/COL4A5/IGF1R/CAV1/ERBB2/COL4A6/MAPK10/EGFR/ITGA10/KDR/VEGFB/CCND2/TNXB/PIK3R1/ITGA2/LAMA3/THBS3/VEGFC/VEGFA/LAMA5/FLNB/CCND1/LAMA2/PDGFA/PIK3R3/HGF
	hsa04151	PI3K-Akt signaling pathway	119	1.69234	2.41552e-05	0.00101706	LAMB2/ITGB4/ITGA3/COL6A3/F2R/GNGT1/PTK2/MET/GNG12/EFNA5/LAMB1/FN1/COL4A5/MAGI1/CREB3L1/IGF1R/ERBB2/OSMR/COL4A6/EGFR/ITGA10/KDR/VEGFB/CCND2/TNXB/EPHA2/PIK3R1/ITGA2/LAMA3/THBS3/VEGFC/VEGFA/GNG2/LAMA5/CSF1/IL7/FGF2/CCND1/LAMA2/PDGFA/PIK3R3/MYC/HGF/PHLPP2/GNG11/ANGPT1
	hsa05200	Pathways in cancer	145	1.61741	3.17114e-05	0.00111268	LAMB2/GLI3/ITGA3/PLEKHG5/EDNRB/F2R/GNGT1/PTK2/MET/GNG12/LAMB1/MECOM/FN1/COL4A5/JUP/IGF1R/ZBTB16/FOXO1/ERBB2/LRP6/TXNRD1/TRAF5/COL4A6/MAPK10/EGFR/HIF1A/GSTA4/VEGFB/CCND2/PIK3R1/MMP2/ITGA2/LAMA3/VEGFC/VEGFA/GLI2/GNG2/FZD3/LAMA5/PLCG1/ADCY6/KIF7/IL7/HES1/GADD45B/FGF2/CCND1/LAMA2/HHIP/PDGFA/PIK3R3/MYC/HGF/TXNRD3
	hsa04392	Hippo signaling pathway - multiple species	15	1.9213	0.000436167	0.00918247	YAP1/FRMD6/TEAD3/FAT4/WWTR1/AJUBA/TEAD4/TEAD2/WWC1/TPTEP2-CSNK1E
	hsa05412	Arrhythmogenic right ventricular cardiomyopathy	36	1.76498	0.000674805	0.010928	ITGB4/ITGA3/SGCE/JUP/DSG2/CACNG8/DMD/CDH2/ITGA10/CACNB1/RYR2/EMD/ITGA2/SNTA1/CACNA2D3
	hsa05222	Small cell lung cancer	37	1.75133	0.000646226	0.010928	LAMB2/ITGA3/PTK2/FHIT/LAMB1/FN1/COL4A5/TRAF5/COL4A6/PIK3R1/ITGA2/LAMA3/LAMA5/GADD45B/CCND1/LAMA2/PIK3R3/MYC
	hsa04020	Calcium signaling pathway	62	1.61899	0.00122783	0.016896	EDNRB/F2R/MET/HTR2C/ERBB2/PHKA1/PTGFR/EGFR/PDE1C/KDR/VEGFB/CHRM3/ITPR3/PLCD3/RYR2/SLC25A4/VEGFC/VEGFA/PLCG1/MST1/ASPH/FGF2/PDGFA/HGF
	hsa04972	Pancreatic secretion	22	1.82599	0.00171789	0.0212742	KCNMA1/ATP1A2/TRPC1/CHRM3/ITPR3/RYR2/AMY2B/PLA2G12A/ATP1A4/PRSS3/ADCY6
	hsa04014	Ras signaling pathway	69	1.5678	0.00309244	0.0310019	GNGT1/MET/GNG12/EFNA5/IGF1R/MAPK10/EGFR/PLAAT3/KDR/VEGFB/EPHA2/PIK3R1/PLA2G12A/VEGFC/VEGFA/GNG2/PLCG1/CSF1/FGF2/RALGAPA2/PDGFA/PIK3R3/HGF/GNG11/ANGPT1/RRAS2/EXOC2/RASGRP1/AFDN/VEGFD/PRKACB/PIK3R2/RRAS/BCL2L1/ANGPT4
	hsa05414	Dilated cardiomyopathy	34	1.64431	0.00359071	0.0314975	ITGB4/ITGA3/SGCE/CACNG8/TPM1/DMD/ITGA10/CACNB1/RYR2/EMD/ITGA2/SNTA1/CACNA2D3/ADCY6
	hsa04974	Protein digestion and absorption	34	1.64322	0.00359071	0.0314975	COL28A1/COL6A3/MME/ATP1A2/COL5A1/COL4A5/COL4A6/COL16A1/ATP1A4/SLC1A1/COL5A2/PRSS3/PRCP/ELN/COL7A1/ATP1B1/COL18A1/COL27A1/COL4A4/COL8A1/COL4A3
	hsa05165	Human papillomavirus infection	98	1.47746	0.00382967	0.0320645	LAMB2/ITGB4/ITGA3/COL6A3/PTK2/PARD6B/LAMB1/FN1/COL4A5/MAGI1/CREB3L1/FOXO1/COL4A6/PARD3/EGFR/ITGA10/CCND2/PATJ/TNXB/PIK3R1/ITGA2/LAMA3/THBS3/VEGFA/FZD3/LAMA5/HES1/CCND1/DLG2/LAMA2/PIK3R3/HES7
	hsa01230	Biosynthesis of amino acids	28	1.67967	0.00453324	0.0329092	CPS1/PC/ASNS/GOT1/PFKM/TKT/PHGDH/CTH/ALDH18A1/PSAT1/BCAT2/MAT2A
	hsa05230	Central carbon metabolism in cancer	20	1.73311	0.00598148	0.0399818	MET/ERBB2/PFKM/EGFR/HIF1A/PIK3R1/HK2/SIRT3/G6PD/PDK1/PIK3R3/MYC
	hsa04742	Taste transduction	17	1.65153	0.00607723	0.0399818	GABRA3/GABBR1/PDE1C/CHRM3/ITPR3/ADCY6/SCNN1A/SCN3A/TAS2R4/PRKACB/PDE1A/SCN9A/SCNN1B
	hsa01521	EGFR tyrosine kinase inhibitor resistance	30	1.64392	0.00739054	0.045879	MET/NRG2/IGF1R/ERBB2/EGFR/KDR/AXL/PIK3R1/VEGFA/PLCG1/FGF2/PDGFA/PIK3R3/HGF

## Sheet: Table S15
	Genes related to Fig S7A-C
	Gene name	p_value
	CXCL8	2.75208e-29
	TNFAIP3	1.27407e-28
	NFKBIA	1.45326e-26
	KYNU	8.11546e-26
	IL1B	3.43112e-25
	NFKB1	7.09514e-25
	ZC3H12C	5.62212e-23
	ICAM1	1.4492e-22
	USP12	1.86394e-21
	ATP2B1	4.27577e-21
	CD44	1.76277e-20
	TRAF1	2.43059e-20
	IFNGR2	2.73002e-20
	CAP1	2.88491e-20
	WTAP	5.25843e-20
	MAILR	6.30652e-20
	CD83	9.15336e-20
	NFKBIZ	2.30738e-19
	IRAK2	2.57485e-19
	MAML2	9.09407e-19
	TNFAIP8	1.06982e-18
	SOD2	1.72122e-18
	ARHGAP31	2.07066e-18
	ANXA5	2.93505e-18
	TNF	2.50264e-17
	ACAD11	4.86366e-17
	PLAUR	4.9774e-17
	PIK3R5	8.72988e-17
	SMAP2	9.21747e-17
	GRAMD2B	1.16343e-16
	GLIS3	1.61076e-16
	TNIP1	2.3791e-16
	FOXO3	2.77815e-16
	ZNF267	3.44012e-16
	ACVR2A	4.75039e-16
	CCL3	5.49082e-16
	EHD1	5.60394e-16
	GBP2	6.08613e-16
	CDK6	6.28202e-16
	PSD3	6.6654e-16
	KCNMA1	8.04406e-16
	MIR155HG	8.98527e-16
	BIRC3	1.08578e-15
	JUNB	3.24602e-15
	LCP1	3.42144e-15
	REL	1.10245e-14
	ASAP1	1.24922e-14
	DENND5A	1.26269e-14
	ZFAND3	1.41843e-14
	RASSF5	1.53425e-14
	DLG5	1.69352e-14
	XIST	2.05467e-14
	TAB2	2.57821e-14
	SQLE	2.979e-14
	TMPRSS15	3.57893e-14
	PANX1	3.88233e-14
	TUT4	4.01384e-14
	LINC01748	4.10707e-14
	KDM6B	4.4391e-14
	RLF	5.43069e-14
	ANXA2	5.45169e-14
	TP53BP2	6.9912e-14
	MCL1	8.19482e-14
	EVC	9.54898e-14
	TNFRSF1B	1.09295e-13
	COL28A1	1.17812e-13
	STK10	1.31998e-13
	CCL20	1.3534e-13
	CD58	1.68267e-13
	HIVEP3	1.79165e-13
	PARD3B	2.07805e-13
	TFCP2L1	2.43803e-13
	SAT1	2.5771e-13
	FOXK1	2.627e-13
	NAV2	3.16676e-13
	TNFAIP6	3.32394e-13
	HCK	3.59251e-13
	KANK1	3.795e-13
	CNTNAP4	4.5228e-13
	SLC2A6	5.58893e-13
	EMILIN2	6.13186e-13
	MAP1B	7.36535e-13
	CXCL2	7.80924e-13
	ELOVL7	8.99803e-13
	NFKBID	9.32052e-13
	PPP1R13L	9.57792e-13
	NNT	1.07294e-12
	TNFAIP2	1.10628e-12
	LYN	1.17646e-12
	SASH1	1.1995e-12
	AGO2	1.20881e-12
	MCCC1	1.27901e-12
	TLR2	1.28761e-12
	NEBL	1.33993e-12
	LUCAT1	1.34489e-12
	LIFR	1.34615e-12
	LINC02476	1.49781e-12
	PNRC1	1.80644e-12
	PTPN1	1.89376e-12
	IRAK3	1.91568e-12
	MFSD2A	2.04698e-12
	TXNRD1	2.1258e-12
	ABCC2	2.14866e-12
	TSKU	2.16882e-12
	CD40	2.8597e-12
	LAMB2	2.99256e-12
	RAP1B	3.11701e-12
	PLXNC1	3.5548e-12
	LIPE-AS1	3.69045e-12
	FKBP10	4.09231e-12
	DOCK4	4.17408e-12
	SQOR	4.45195e-12
	ZNF697	4.50465e-12
	CORO2B	4.80971e-12
	MAOA	5.15591e-12
	CLMP	5.90345e-12
	STAC2	5.97008e-12
	TKT	5.97226e-12
	FASTKD1	6.36741e-12
	AHNAK2	7.60284e-12
	RGS3	7.70633e-12
	TSEN2	8.16014e-12
	LMBR1	8.86032e-12
	VWDE	9.18602e-12
	PVT1	1.09201e-11
	MME	1.1364e-11
	MAPT	1.32844e-11
	MXI1	1.42248e-11
	LPXN	1.4515e-11
	MIR4500HG	1.47762e-11
	STX18-AS1	1.60922e-11
	MMP19	1.61359e-11
	ZFP36	1.87752e-11
	FBLN1	1.93372e-11
	SUSD6	1.97898e-11
	COL6A3	2.03646e-11
	ATP1A2	2.15397e-11
	NFKB2	2.18553e-11
	CASC8	2.24815e-11
	BHLHE40	2.2658e-11
	FLNA	2.3503e-11
	SNCA	2.46878e-11
	CCL5	2.5239e-11
	OSBPL1A	2.84403e-11
	CCL3L3	2.90625e-11
	LNCAROD	3.93457e-11
	SORBS2	4.39162e-11
	TANK	4.54147e-11
	CDKN1A	4.74968e-11
	NIBAN1	4.9479e-11
	ITPR1	5.02012e-11
	BTG2	5.30839e-11
	LINC02055	5.48368e-11
	NIHCOLE	6.06528e-11
	CA12	6.91188e-11
	UXS1	7.26468e-11
	PPARGC1A	7.40592e-11
	MCOLN2	7.42238e-11
	IQGAP1	7.51336e-11
	RELB	7.59749e-11
	PYDC2-AS1	7.71183e-11
	ASAP3	7.74603e-11
	MYO18A	8.05239e-11
	EPIC1	8.24181e-11
	CYP7B1	8.76463e-11
	GPR132	8.98817e-11
	GEM	1.10788e-10
	IP6K3	1.12405e-10
	ZC3H12A	1.13918e-10
	SSTR5-AS1	1.14998e-10
	EFNA5	1.25069e-10
	SLCO2A1	1.27628e-10
	NCAM2	1.28223e-10
	HMGA2	1.52641e-10
	DPYD	1.56722e-10
	XPOT	1.57235e-10
	CDC42BPA	1.57548e-10
	HIVEP1	1.62312e-10
	IRX2	1.68913e-10
	MTX2	1.71645e-10
	CD163	2.00203e-10
	PHKA1	2.12691e-10
	MBNL2	2.14671e-10
	ITGB2	2.24594e-10
	YBX1	2.35346e-10
	NLRP3	2.36654e-10
	NR3C2	2.51958e-10
	ARHGAP12	2.52171e-10
	ST3GAL6	2.6284e-10
	SPEG	2.87571e-10
	MINDY4	2.92386e-10
	AMPD3	3.02964e-10
	HSPG2	3.08622e-10
	DMGDH	3.13168e-10
	RNF144B	3.15652e-10
	MAGED1	3.33072e-10
	ABLIM2	3.52123e-10
	LIMASI	3.83078e-10
	EBI3	3.95621e-10
	AREG	4.08484e-10
	CYP4B1	4.25663e-10
	TSC22D1	4.33386e-10
	GMPR	4.34524e-10
	GCH1	4.42433e-10
	ROR1	4.67761e-10
	S100A10	5.34391e-10
	CYRIA	6.99213e-10
	GSE1	7.49119e-10
	BMAL2	7.68741e-10
	MIR181A1HG	7.85454e-10
	ACAT2	7.90781e-10
	LACC1	8.58254e-10
	PDE1C	8.74238e-10
	OLFML2A	9.16753e-10
	PDLIM5	9.33613e-10
	ABCD2	9.43775e-10
	E2F7	1.02551e-09
	PGM1	1.02846e-09
	PRRC2C	1.14027e-09
	CTSS	1.2207e-09
	LINC01179	1.23832e-09
	LURAP1	1.25918e-09
	MAP2	1.2613e-09
	NBEA	1.42326e-09
	ARHGAP5	1.43182e-09
	MIR548XHG	1.49428e-09
	RCOR3	1.53189e-09
	TNRC6A	1.58226e-09
	CHMP4B	1.58273e-09
	PLEKHG5	1.59626e-09
	AIG1	1.64774e-09
	CORIN	1.71615e-09
	TUT7	1.98864e-09
	NTN4	2.05654e-09
	OSBPL5	2.15621e-09
	ITGAM	2.27525e-09
	PHF14	2.28814e-09
	IL1R2	2.40236e-09
	GNGT1	2.49402e-09
	ACADL	2.51263e-09
	UBE2E1	2.56095e-09
	CXCL3	2.62635e-09
	LIMCH1	2.73619e-09
	SDCBP	2.75916e-09
	TNS2	2.9357e-09
	STAT5A	3.04763e-09
	TRPC1	3.12456e-09
	IL1RN	3.13013e-09
	SPRED2	3.4791e-09
	FBN1	3.69426e-09
	CPEB2	3.76158e-09
	P3H2	3.86638e-09
	MIR3142HG	3.97777e-09
	UBE2E2	3.99973e-09
	ANKLE2	4.22468e-09
	IL20RB	4.24656e-09
	PPP1R15A	4.30128e-09
	CCN1	4.34071e-09
	NAMPT	4.4772e-09
	ANK3	4.58074e-09
	ZZZ3	4.71943e-09
	CCL4L2	4.85725e-09
	JUN	5.18848e-09
	TBC1D8	5.19643e-09
	TOM1L1	5.36989e-09
	BCKDHB	5.57847e-09
	CHST1	5.59946e-09
	PTPRD	5.65985e-09
	LINC02241	5.66451e-09
	TET1	6.02273e-09
	MPDZ	6.09945e-09
	MIR99AHG	6.19526e-09
	MTSS1	6.21553e-09
	PHLDA1	6.61931e-09
	TAOK3	6.98129e-09
	DIP2C	7.0906e-09
	PC	7.21689e-09
	ATG7	7.38622e-09
	RGS1	7.45582e-09
	GPAM	7.49856e-09
	CREB3L2	7.60093e-09
	LRP6	7.72441e-09
	FIGN	7.83607e-09
	TTBK2	8.40385e-09
	STK26	9.29607e-09
	GPC6	9.41522e-09
	KRT7	9.44551e-09
	ANKS1B	9.45755e-09
	STX11	9.94494e-09
	MAP3K5	1.01737e-08
	PSMG4	1.07369e-08
	RAVER2	1.07648e-08
	PTPN13	1.14616e-08
	SLCO3A1	1.14726e-08
	ZNF462	1.18552e-08
	EIF4A2	1.18641e-08
	MIR4307HG	1.20218e-08
	UMAD1	1.20491e-08
	GALK2	1.21908e-08
	QKI	1.23012e-08
	EFHD2	1.25883e-08
	CD55	1.26371e-08
	LINC01588	1.26996e-08
	SH3RF3	1.27303e-08
	MAFF	1.30011e-08
	GABPB1	1.30663e-08
	ADAMTS9-AS2	1.3185e-08
	PTX3	1.35213e-08
	EDNRB	1.35365e-08
	NR4A3	1.35575e-08
	S100A4	1.37739e-08
	PDZD2	1.38833e-08
	SLC25A12	1.39903e-08
	LMNA	1.4832e-08
	ENPP2	1.494e-08
	PDZD8	1.49673e-08
	MAP4K4	1.56116e-08
	RAI1	1.63093e-08
	LINC01473	1.63372e-08
	GPM6B	1.66676e-08
	VASP	1.67447e-08
	GNG12	1.6839e-08
	PLA2R1	1.69323e-08
	MIPOL1	1.72156e-08
	RIN3	1.73499e-08
	JPH2	1.76084e-08
	MTCL1	1.76148e-08
	ZBTB16	1.76239e-08
	GASK1A	1.79244e-08
	TRMT11	1.81218e-08
	CADPS2	1.84153e-08
	EMC2	1.84163e-08
	CPS1	1.86371e-08
	CPED1	1.92374e-08
	PRR16	1.99176e-08
	ARHGEF28	2.00339e-08
	TMOD1	2.04727e-08
	TNFAIP8L3	2.13623e-08
	VAV3	2.20773e-08
	ITGB4	2.23178e-08
	MPHOSPH9	2.23604e-08
	ARHGAP35	2.28581e-08
	CALM1	2.28754e-08
	CXCL1	2.3065e-08
	ACADM	2.39298e-08
	SNHG14	2.46529e-08
	PLEKHA1	2.51794e-08
	WDR1	2.64964e-08
	IDO2	2.82833e-08
	LRP1B	2.93441e-08
	ATOH8	3.00332e-08
	FNDC3B	3.08595e-08
	ITPK1	3.13856e-08
	FOXO1	3.1708e-08
	CBR4	3.17935e-08
	NOL3	3.20926e-08
	NFE2L2	3.23394e-08
	STK32A	3.2482e-08
	AOPEP	3.25711e-08
	APBB2	3.27733e-08
	DUSP1	3.27955e-08
	ARSJ	3.32249e-08
	FGR	3.33304e-08
	STOX1	3.49223e-08
	IRX2-DT	3.55957e-08
	FAM171A1	3.57196e-08
	MAGI1	3.67408e-08
	MTARC2	3.6832e-08
	ACO2	3.73823e-08
	HACD1	3.75542e-08
	KCTD1	3.76643e-08
	DACH1	3.81798e-08
	MIPEP	3.85992e-08
	SLC30A4-AS1	3.88158e-08
	TTC28	4.11289e-08
	FBXO32	4.14908e-08
	LINC01446	4.26355e-08
	RBL2	4.34554e-08
	PSAT1	4.35483e-08
	FMNL3	4.43775e-08
	ETV3	4.47501e-08
	PMS1	4.57163e-08
	MGLL	4.57677e-08
	CNTNAP2	4.62833e-08
	PNISR	4.68147e-08
	TVP23C	4.69686e-08
	PPP1R12B	4.7174e-08
	TRABD2B	4.7506e-08
	FNTB	4.99726e-08
	NFXL1	5.01253e-08
	NCKAP1	5.17817e-08
	ARPC5	5.18636e-08
	EEF2K	5.33824e-08
	RBMS3	5.43621e-08
	GSN	5.47094e-08
	SPAG9	5.50828e-08
	ARHGEF10	5.52798e-08
	RPS24	5.55923e-08
	LIMS1	5.61351e-08
	MAP2K3	5.63207e-08
	SLC43A2	5.64455e-08
	CASC11	5.66769e-08
	SOCS3	5.67441e-08
	LPIN1	5.78819e-08
	OFD1	5.8544e-08
	MIR3171HG	5.88069e-08
	WDR72	5.90982e-08
	TPD52	6.00709e-08
	UNC5B	6.31568e-08
	ANKRD36	6.38158e-08
	PTK2	6.46642e-08
	TRIM66	6.63446e-08
	SFXN4	6.65856e-08
	RAB30	6.91741e-08
	NFIX	7.02263e-08
	DOT1L	7.1244e-08
	KLHDC8B	7.132e-08
	IL4R	7.19199e-08
	CRADD	7.35458e-08
	DNAJB6	7.44281e-08
	ARHGAP29	7.59504e-08
	ASNS	7.65676e-08
	ACP6	7.76522e-08
	IFNAR2	7.81806e-08
	INSIG1	7.92392e-08
	ITGAV	7.96715e-08
	IMMP2L	8.04655e-08
	NXPE3	8.1353e-08
	MDGA2	8.2025e-08
	ALDH18A1	8.28882e-08
	HPGD	8.3588e-08
	RBM47	8.37921e-08
	GRAMD1A	8.54661e-08
	PTDSS2	8.55217e-08
	CLASP1	8.59209e-08
	SGCE	8.65819e-08
	CLIP4	8.69908e-08
	FBH1	8.98235e-08
	ACACA	9.12254e-08
	PTPN12	9.31363e-08
	FRMD5	9.41126e-08
	TBC1D32	9.54678e-08
	ZFHX3	9.56801e-08
	KAT6B	9.72678e-08
	CASC19	9.80352e-08
	CCL4	9.82781e-08
	SLAMF8	9.88462e-08
	STS	1.01039e-07
	PON2	1.03482e-07
	ZNF827	1.05597e-07
	MAGEC2	1.12543e-07
	HACL1	1.15466e-07
	KRT75	1.18288e-07
	HIBADH	1.19884e-07
	MCEE	1.21364e-07
	AFF2	1.23426e-07
	MBOAT2	1.25136e-07
	IL7R	1.29545e-07
	SDC4	1.30536e-07
	ARID4B	1.34405e-07
	KDM5B	1.35868e-07
	ZFY	1.36439e-07
	CMBL	1.37303e-07
	PTPRC	1.40702e-07
	TFDP2	1.41681e-07
	MAT2A	1.42301e-07
	NINJ1	1.44307e-07
	CDH13	1.44492e-07
	GPR135	1.46943e-07
	PUM2	1.4723e-07
	TMEM63C	1.48656e-07
	DCLK2	1.51173e-07
	LINC00648	1.51786e-07
	RDX	1.53068e-07
	BCAS3	1.55861e-07
	MIR100HG	1.56327e-07
	TNIP2	1.56561e-07
	NOVA2	1.5712e-07
	CLIP2	1.63368e-07
	DSG2	1.6827e-07
	NDUFS1	1.70378e-07
	MLLT10	1.71962e-07
	ZSCAN31	1.7329e-07
	PLEK	1.75871e-07
	LRP12	1.76901e-07
	ANKHD1	1.79189e-07
	MYCBP2	1.80092e-07
	SYNE2	1.80687e-07
	ITGA3	1.81265e-07
	LINC00470	1.81945e-07
	UBE3D	1.8815e-07
	ATF6	1.9302e-07
	CCDC26	1.93041e-07
	CD82	1.93832e-07
	CDC25B	1.94828e-07
	LINC02885	1.98306e-07
	TC2N	2.0133e-07
	SPIRE1	2.03225e-07
	GCNT2	2.03988e-07
	MIR4713HG	2.06101e-07
	PIKFYVE	2.10982e-07
	ARHGEF4	2.11627e-07
	CD53	2.15901e-07
	NCOR1	2.19263e-07
	ADARB2	2.22264e-07
	UBN2	2.2427e-07
	RPH3AL	2.27432e-07
	MYC	2.28406e-07
	PNPLA8	2.33335e-07
	ZBTB20	2.34724e-07
	DNAH14	2.35484e-07
	TMTC1	2.3917e-07
	SH3BGRL3	2.43395e-07
	FOXG1-AS1	2.43472e-07
	CTTN	2.48839e-07
	CDH12	2.48958e-07
	IFT172	2.60383e-07
	LYPLAL1	2.6072e-07
	RBFOX2	2.69613e-07
	OSBPL6	2.72025e-07
	MECOM	2.76088e-07
	PPARD	2.77086e-07
	ANKRD12	2.81159e-07
	C7orf50	2.81591e-07
	SPI1	2.81687e-07
	NR1D1	2.82181e-07
	OBI1-AS1	2.82454e-07
	KIF5A	2.84056e-07
	CAPN2	2.85463e-07
	LINC02994	2.87622e-07
	ROS1	2.88327e-07
	BHLHE22	2.88681e-07
	ELP1	2.95248e-07
	CYLD	2.95512e-07
	MKKS	2.98765e-07
	SRBD1	2.99624e-07
	LRP11	3.04051e-07
	NAALADL2	3.09397e-07
	ODF2L	3.15125e-07
	PPM1E	3.19564e-07
	SDHA	3.2191e-07
	CFLAR	3.24113e-07
	KC6	3.25269e-07
	SMAD9	3.32833e-07
	TLE2	3.38354e-07
	CIBAR1	3.38807e-07
	EPB41L5	3.42064e-07
	SYT13	3.46897e-07
	GPM6A	3.4856e-07
	GARNL3	3.49828e-07
	FAM107B	3.52936e-07
	CAMKMT	3.60287e-07
	P2RX4	3.73036e-07
	ELOVL6	3.77433e-07
	USP25	3.8006e-07
	KIZ	3.80656e-07
	LAMB1	3.83649e-07
	COL4A6	3.95036e-07
	MARK1	3.96714e-07
	LINC02428	3.99939e-07
	SYT7	4.02774e-07
	QRICH2	4.03472e-07
	CALD1	4.04012e-07
	PTGFR	4.05335e-07
	AOC3	4.20153e-07
	ACTR2	4.23673e-07
	NR6A1	4.40593e-07
	EBPL	4.42741e-07
	ZHX3	4.5575e-07
	ZMYM6	4.56406e-07
	PLEC	4.65135e-07
	ERI3	4.68258e-07
	SRSF1	4.7233e-07
	PTPRF	4.73453e-07
	LINC00598	4.78928e-07
	RERE	4.81768e-07
	GAS5	4.82565e-07
	GLI3	4.88283e-07
	CEP44	4.94744e-07
	PDE8B	5.01461e-07
	FHIT	5.04126e-07
	DZIP1	5.05817e-07
	BMPR1A	5.19894e-07
	SLC43A3	5.26852e-07
	MAFB	5.27325e-07
	LINC00355	5.35406e-07
	COL4A5	5.58616e-07
	ZCCHC7	5.75077e-07
	ASPH	5.92592e-07
	CD24	6.09587e-07
	ZNF248	6.36903e-07
	TRIM37	6.37909e-07
	ANKDD1A	6.4568e-07
	DMKN	6.61184e-07
	HGSNAT	6.71462e-07
	BCL2A1	6.8163e-07
	PTPRM	6.94107e-07
	NUBPL	6.97381e-07
	APCDD1L-DT	7.01546e-07
	PLEKHA6	7.02389e-07
	SKIC3	7.05345e-07
	CLIC4	7.20162e-07
	PLAC8	7.22319e-07
	MRPL1	7.41189e-07
	COL5A1	7.62718e-07
	MSN	7.64262e-07
	SLC6A9	7.68614e-07
	FLNB	7.76829e-07
	FOSL1	7.81307e-07
	NIBAN2	7.93821e-07
	IARS1	7.95531e-07
	LINC01876	7.98017e-07
	TTC3	7.98398e-07
	KLF10	7.9851e-07
	PSMF1	8.25541e-07
	ZNF131	8.3765e-07
	ZNF507	8.70757e-07
	PRPF18	8.71835e-07
	PCCB	8.75782e-07
	LAMA3	8.82086e-07
	SLC44A5	8.87212e-07
	PEG10	8.92963e-07
	SV2A	9.00172e-07
	GOT1	9.07884e-07
	LRRC8D	9.10421e-07
	ACBD6	9.12313e-07
	ATXN10	9.21714e-07
	ANPEP	9.32786e-07
	CPEB3	9.40198e-07
	CACNA2D3	9.53867e-07
	CHN1	9.60807e-07
	ZNF558	9.62446e-07
	ADAM9	9.68766e-07
	UVSSA	9.7868e-07
	OGA	9.81443e-07
	CALCOCO1	9.90667e-07
	TRIM54	1.00338e-06
	RHBDD1	1.01803e-06
	LRSAM1	1.02134e-06
	ADAM7-AS1	1.03056e-06
	C14orf132	1.06546e-06
	TPD52L1	1.06874e-06
	VGLL4	1.07022e-06
	CRYBB2P1.1	1.08435e-06
	IRAK1BP1	1.10434e-06
	RAB7A	1.10769e-06
	RPL5	1.11441e-06
	HK2	1.15425e-06
	EIF4B	1.1757e-06
	STAG3L5P.1	1.17616e-06
	DYNC2H1	1.19628e-06
	NFIB	1.19975e-06
	LDB1	1.21212e-06
	TNRC6B	1.23362e-06
	SRPX	1.23749e-06
	VEZT	1.24319e-06
	RPL22L1	1.26895e-06
	DUSP2	1.26904e-06
	LGR4	1.27155e-06
	INVS	1.31572e-06
	LINC02210-CRHR1	1.32793e-06
	CLMN	1.33795e-06
	MYB	1.35805e-06
	VWC2L	1.37033e-06
	LINC00964	1.3767e-06
	RNF19B	1.37719e-06
	ANKIB1	1.38988e-06
	TBL1X	1.40153e-06
	MMP16	1.41171e-06
	MPZL1	1.41736e-06
	RPL3	1.43387e-06
	ACKR3	1.44848e-06
	CCDC125	1.44915e-06
	YEATS2	1.45045e-06
	UBE2Q2P2.1	1.46373e-06
	LGALS3	1.46496e-06
	PTGS2	1.47111e-06
	ABR	1.4742e-06
	TENM3	1.49632e-06
	CCDC102B	1.5102e-06
	TRIO	1.52008e-06
	NCK2	1.5202e-06
	MMP2-AS1	1.54437e-06
	SFXN1	1.58784e-06
	SCARB1	1.59145e-06
	SRGAP3	1.60283e-06
	SLC9A3-AS1	1.61419e-06
	ZMYND8	1.65808e-06
	GPI	1.6603e-06
	RPL10	1.71818e-06
	TMEM156	1.72115e-06
	CASD1	1.72248e-06
	CNR1	1.74073e-06
	C14orf93	1.7514e-06
	LINC00662	1.7549e-06
	MRPS30	1.76561e-06
	MAPK6	1.76841e-06
	KDM6A	1.76934e-06
	ACTG1	1.77042e-06
	SH3BP4	1.7767e-06
	CDON	1.79544e-06
	GMCL1	1.80311e-06
	RYK	1.8095e-06
	PRTN3	1.83507e-06
	PLEKHA8	1.83776e-06
	SMARCAD1	1.85146e-06
	RPS6KA3	1.85706e-06
	LINC02340	1.86289e-06
	JDP2	1.87619e-06
	EEIG1	1.89782e-06
	SNX9	1.90658e-06
	SDC2	1.95287e-06
	TBCK	1.95572e-06
	GTF2IRD1	1.97688e-06
	MSRB3	2.00077e-06
	ENOSF1	2.00657e-06
	DGCR2	2.00811e-06
	USP33	2.01443e-06
	KLHL29	2.02682e-06
	ETNK2	2.02902e-06
	RAB40C	2.03383e-06
	DIS3L	2.03548e-06
	HECW1	2.05434e-06
	CSRNP1	2.05546e-06
	ATM	2.05656e-06
	TANC2	2.05742e-06
	ACADSB	2.07138e-06
	CAMKK1	2.07391e-06
	PIM3	2.08905e-06
	PELI2	2.12471e-06
	SEC31B	2.14098e-06
	APPBP2	2.14688e-06
	TPM1	2.1786e-06
	ELOA-AS1	2.18934e-06
	TRPM3	2.19172e-06
	SETD2	2.21413e-06
	RPS4X	2.22302e-06
	OR51B5	2.24892e-06
	ARHGEF9	2.28406e-06
	FTL	2.28431e-06
	NCK1-DT	2.29491e-06
	TMCC1	2.29807e-06
	CEP290	2.30094e-06
	XPO4	2.3114e-06
	TINAGL1	2.42075e-06
	MACROD1	2.439e-06
	KLHL24	2.45964e-06
	KCNQ5	2.47007e-06
	PARD3	2.48594e-06
	CEP192	2.48756e-06
	AARS1	2.52434e-06
	ACTR3	2.53139e-06
	KIAA1671	2.57118e-06
	PTCD2	2.57358e-06
	AUH	2.61094e-06
	CFL1	2.61566e-06
	MED15	2.62773e-06
	SPON2	2.63914e-06
	PLS3	2.71206e-06
	LRRC28	2.73151e-06
	COG7	2.76704e-06
	PACRGL	2.7718e-06
	NALCN	2.77609e-06
	RHOXF1	2.79425e-06
	NFRKB	2.8362e-06
	DKK3	2.84515e-06
	INTU	2.88605e-06
	ERC1	2.91685e-06
	CALN1	2.96671e-06
	LINC02616	3.0673e-06
	CDH8-AS1	3.07998e-06
	POU3F3	3.10136e-06
	PARD6B	3.11012e-06
	BCL3	3.11744e-06
	EFEMP1	3.13586e-06
	TRAF3	3.1529e-06
	TLCD4	3.15948e-06
	SLC16A7	3.21161e-06
	PINK1	3.23418e-06
	SPTLC3	3.25298e-06
	RAP2C	3.25847e-06
	ABTB2	3.27249e-06
	WLS	3.29114e-06
	NKTR	3.2966e-06
	LINC01287	3.37512e-06
	SLCO1B3	3.38924e-06
	GK5	3.40777e-06
	CYBA	3.57597e-06
	SMIM8	3.57792e-06
	MAP2K1	3.58294e-06
	ASTL	3.59776e-06
	PDGFRA	3.67328e-06
	MIR29B2CHG	3.70944e-06
	GFPT1	3.73636e-06
	AGAP1	3.73754e-06
	TES	3.74468e-06
	DST	3.77111e-06
	PHF3	3.7719e-06
	ATXN2	3.81789e-06
	MCU	3.89907e-06
	TNFRSF9	3.92284e-06
	DNAJC13	3.94217e-06
	GRB10	3.97854e-06
	C1QB	4.09169e-06
	PDCD4	4.10203e-06
	IFITM10	4.11454e-06
	AGL	4.13539e-06
	EPB41L1	4.15239e-06
	MCTP1	4.18552e-06
	ADGRG2	4.25481e-06
	LONP1	4.31514e-06
	SIRPA	4.34251e-06
	ATRN	4.41326e-06
	NFATC1	4.47376e-06
	ADAMDEC1	4.64363e-06
	LINC01885	4.65214e-06
	PLAU	4.65545e-06
	ZNF460	4.78787e-06
	ZNF215	4.81307e-06
	LPIN3	4.84614e-06
	EXOC2	4.84906e-06
	ZNF37A	4.91884e-06
	LPCAT4	4.94443e-06
	LTBP4	4.97408e-06
	LINC00446	4.98249e-06
	LNPEP	4.98612e-06
	STRBP	4.9962e-06
	SLC29A2	5.00281e-06
	CAVIN1	5.01503e-06
	CARNMT1	5.03225e-06
	TNXB	5.06249e-06
	TCEA3	5.08752e-06
	TMSB4X	5.1065e-06
	FAM167A	5.11999e-06
	EMP3	5.12044e-06
	RAD50	5.12126e-06
	LINC01194	5.24211e-06
	EPHX1	5.26484e-06
	ERRFI1	5.27911e-06
	USP54	5.38019e-06
	HRH1	5.41189e-06
	MIR3667HG	5.41198e-06
	PCDH9	5.41615e-06
	KANSL1	5.44462e-06
	AACS	5.45923e-06
	GMDS	5.51581e-06
	TMEM106B	5.5653e-06
	LINC02154	5.58537e-06
	CARS2	5.614e-06
	MRPL42	5.61579e-06
	GET1	5.63778e-06
	KIF9-AS1	5.74256e-06
	MYO9A	5.75823e-06
	LNX1	5.76018e-06
	TPRA1	5.76307e-06
	GPCPD1	5.78573e-06
	MSC-AS1	5.92669e-06
	DGKG	6.0552e-06
	HDAC11	6.05972e-06
	FAT4	6.0784e-06
	RHOBTB3	6.0789e-06
	DTX3	6.12763e-06
	LINC01166	6.22718e-06
	RTN1	6.24964e-06
	CCDC9B	6.25006e-06
	LCORL	6.25219e-06
	TSPAN3	6.33758e-06
	LINC01967	6.42227e-06
	NAP1L4	6.43106e-06
	SYNE3	6.43956e-06
	ZKSCAN8	6.44955e-06
	EEF2	6.53974e-06
	TPCN1	6.55454e-06
	SPATS2	6.57393e-06
	ZBTB10	6.65526e-06
	GFI1	6.71635e-06
	RAD52	6.74224e-06
	ZMYM2	6.76152e-06
	MIR583HG	6.76476e-06
	DDX17	6.77238e-06
	PLEKHH1	6.78571e-06
	TPM3	6.87831e-06
	SEMA4B	6.89703e-06
	MICALL1	6.92255e-06
	LDB2	7.03056e-06
	TMEM14B	7.13955e-06
	PRELID2	7.29671e-06
	KRT8	7.34345e-06
	LINC01399	7.42006e-06
	TARBP1	7.53384e-06
	BIVM	7.55492e-06
	GANC	7.64428e-06
	METTL15	7.69552e-06
	CYP1B1	7.70169e-06
	WDR41	7.9044e-06
	RSL24D1	7.90952e-06
	TP53BP1	7.97765e-06
	FAM13A	8.02035e-06
	PKP4	8.02234e-06
	EPHB4	8.04914e-06
	DYNC2LI1	8.11091e-06
	KATNAL1	8.14135e-06
	MLXIPL	8.14249e-06
	ZRANB2	8.17291e-06
	RNF165	8.38213e-06
	NF2	8.38945e-06
	S100A9	8.41386e-06
	IER3	8.43951e-06
	ZC2HC1A	8.49946e-06
	MET	8.56914e-06
	GCDH	8.59644e-06
	PUS7	8.61957e-06
	ABLIM1	8.66331e-06
	PLSCR4	8.70959e-06
	SH3YL1	8.72138e-06
	B2M	8.72538e-06
	PLXNB1	8.8159e-06
	LONP2	8.86265e-06
	ABCA6	8.9035e-06
	TRNP1	8.91973e-06
	WIPF1	8.92684e-06
	RUNX1	9.18067e-06
	PYGB	9.19097e-06
	HERC2	9.23193e-06
	ADGRE2	9.23222e-06
	CCDC169	9.25713e-06
	LINC00342	9.33261e-06
	TSPAN4	9.35913e-06
	FCER1G	9.36949e-06
	ADAT2	9.37403e-06
	TJP1	9.41311e-06
	MSI2	9.51919e-06
	LINC02335	9.5907e-06
	RAPGEF1	9.6064e-06
	AK2	9.76452e-06
	SULT1E1	9.7767e-06
	ARPC2	9.78695e-06
	PRMT3	9.79347e-06
	ORC5	9.86388e-06
	CPQ	9.8856e-06
	FOSL2	9.90097e-06
	PDIA5	9.98759e-06
	WDR70	1.00111e-05
	NEK1	1.01406e-05
	KHDRBS3	1.01721e-05
	SDC1	1.01759e-05
	SERPINB5	1.02051e-05
	TMLHE	1.02713e-05
	CCDC57	1.03413e-05
	NFIA	1.04302e-05
	ADAL	1.04575e-05
	ZNF767P.1	1.04722e-05
	PRKCE	1.04837e-05
	SMAD7	1.04913e-05
	PDXDC1	1.0623e-05
	CEACAM16-AS1	1.06275e-05
	CCDC6	1.06502e-05
	SEC31A	1.06529e-05
	NR4A2	1.07212e-05
	UQCRC2	1.08759e-05
	RABGGTB	1.08875e-05
	TMEM38A	1.10478e-05
	MIR193BHG	1.11563e-05
	GNG4	1.12155e-05
	PHACTR3	1.12419e-05
	COA1	1.12447e-05
	NARS2	1.13676e-05
	MAVS	1.13786e-05
	MOCS1	1.13795e-05
	NETO2	1.15497e-05
	KANTR	1.16495e-05
	RPS6KA2	1.16577e-05
	PTCD3	1.16587e-05
	GPD1L	1.17563e-05
	SNHG25	1.23346e-05
	NKD2	1.24645e-05
	BCL6	1.24833e-05
	ZNF862	1.27659e-05
	PRDX6-AS1	1.27716e-05
	CYTH3	1.28554e-05
	SHB	1.28712e-05
	LINC00882	1.29135e-05
	CSTPP1	1.29268e-05
	HIVEP2	1.30872e-05
	ZRANB3	1.31121e-05
	MRPS31	1.31751e-05
	P2RY2	1.32992e-05
	ERBB2	1.3328e-05
	ANKH	1.34397e-05
	RAB7B	1.34921e-05
	PSEN1	1.35654e-05
	PCNX4	1.36701e-05
	PEX11A	1.37521e-05
	CCN4	1.37621e-05
	RPAP2	1.38009e-05
	LINC02882	1.38812e-05
	TXLNG	1.39162e-05
	AKAP11	1.3993e-05
	GABPB1-AS1	1.41138e-05
	ZKSCAN3	1.41282e-05
	FSCN1	1.41305e-05
	ATN1	1.41461e-05
	ANKRD29	1.41754e-05
	LINC00958	1.43293e-05
	CACUL1	1.438e-05
	TRIP11	1.47454e-05
	R3HDM1	1.49655e-05
	GABRA3	1.53416e-05
	CCDC66	1.53855e-05
	SYNPO	1.54968e-05
	HEATR9	1.55053e-05
	ADARB1	1.55917e-05
	SLC9A9	1.56996e-05
	GPC1	1.57606e-05
	CCNL2	1.59013e-05
	HNF4G	1.59722e-05
	AHNAK	1.6172e-05
	CAMK1D	1.62009e-05
	EMD	1.63924e-05
	CFAP20DC	1.6468e-05
	ODC1	1.64787e-05
	OSBPL10	1.65488e-05
	NUDT21	1.65731e-05
	RPL37	1.65731e-05
	PREPL	1.66317e-05
	DOCK1	1.67008e-05
	BPHL	1.67233e-05
	DMD	1.68564e-05
	MATCAP2	1.70378e-05
	MYL12A	1.71141e-05
	HECTD1	1.73037e-05
	CHD2	1.73118e-05
	NREP	1.73212e-05
	BAZ1A	1.73613e-05
	RSAD1	1.73614e-05
	PECR	1.75454e-05
	DIP2A	1.75997e-05
	TMEM168	1.76093e-05
	IMMP1L	1.77058e-05
	DHX57	1.78227e-05
	NDUFA10	1.8e-05
	LGALS3BP	1.81091e-05
	RORC	1.81649e-05
	CHCHD10	1.82531e-05
	NFKBIE	1.82731e-05
	PHGDH	1.83401e-05
	MRPL27	1.84354e-05
	PHYKPL	1.84791e-05
	NUPR1	1.85767e-05
	SREBF1	1.86553e-05
	HDGF	1.90509e-05
	PRKN	1.90785e-05
	EOLA2-DT	1.912e-05
	IFT122	1.91552e-05
	INPP5F	1.92395e-05
	SNHG29	1.92536e-05
	IL1A	1.94076e-05
	TCAIM	1.95859e-05
	CLYBL	1.97876e-05
	SEMA3F	1.98816e-05
	IL10RB	1.99355e-05
	EPB41L4B	1.99554e-05
	IRF1	2.00026e-05
	SYBU	2.00768e-05
	ARRB1	2.01262e-05
	DCUN1D4	2.01348e-05
	CHIC1	2.04382e-05
	CDR2	2.04408e-05
	ADPRHL1	2.05902e-05
	JUP	2.06166e-05
	ZFP37	2.06415e-05
	TWIST1	2.0642e-05
	CRIP1	2.0727e-05
	ACTB	2.07795e-05
	PSTPIP2	2.08706e-05
	NRSN2-AS1	2.10806e-05
	GXYLT2	2.11568e-05
	ENAH	2.14323e-05
	EAF2	2.14577e-05
	SLC12A2-DT	2.17473e-05
	YWHAZ	2.18876e-05
	TACC2	2.19171e-05
	UQCC1	2.19391e-05
	COQ9	2.20024e-05
	CCNB1IP1	2.20265e-05
	PDLIM1	2.21221e-05
	EYA1	2.2415e-05
	ATP1A4	2.25741e-05
	CACNB1	2.2705e-05
	ZNF148	2.30165e-05
	MRRF	2.31944e-05
	PELI1	2.33712e-05
	SPIN1	2.34401e-05
	MYBPC1	2.34553e-05
	NEK9	2.38468e-05
	FYCO1	2.43579e-05
	POU6F2	2.44112e-05
	BBS9	2.45308e-05
	LINC02997	2.46035e-05
	MFN1	2.50952e-05
	LINC02327	2.51193e-05
	KIAA1217	2.53531e-05
	TRPC4AP	2.54566e-05
	DOCK7	2.56304e-05
	B4GALT5	2.56798e-05
	PATJ	2.57332e-05
	RPL23	2.58798e-05
	PHF7	2.60768e-05
	UGDH	2.61047e-05
	GRK5	2.61962e-05
	ASS1	2.64276e-05
	BTAF1	2.64407e-05
	SH3BGR	2.64653e-05
	RGCC	2.64788e-05
	OXCT1	2.64892e-05
	ZFP69B	2.64951e-05
	PRTG	2.66688e-05
	FBXO11	2.67117e-05
	KCNQ3	2.68894e-05
	UPP1	2.71977e-05
	AMY2B	2.73397e-05
	PMS2	2.73665e-05
	SLC38A9	2.73919e-05
	ELOVL5	2.73938e-05
	FARSA	2.77811e-05
	PTPRU	2.8049e-05
	VPS54	2.8165e-05
	ETV4	2.82173e-05
	HIP1R	2.82175e-05
	TRIQK	2.82627e-05
	GGT5	2.83221e-05
	BBX	2.86388e-05
	LPCAT1	2.89291e-05
	SLC38A2	2.90485e-05
	IFT81	2.90545e-05
	WDR44	2.93011e-05
	KIRREL1	2.94949e-05
	RAB11FIP2	2.99967e-05
	PIK3R1	2.9999e-05
	F2R	3.00172e-05
	NNT-AS1	3.00413e-05
	GALNT18	3.00533e-05
	WWTR1	3.0089e-05
	RPS18	3.00938e-05
	EXD3	3.03684e-05
	CLEC16A	3.05025e-05
	ARHGEF17	3.05951e-05
	CLCF1	3.06783e-05
	TRIM33	3.09093e-05
	LETMD1	3.09145e-05
	CPT1A	3.12618e-05
	B4GALT1	3.12748e-05
	FAM162A	3.14502e-05
	L3HYPDH	3.14624e-05
	STC2	3.19173e-05
	THOC1	3.19364e-05
	OAT	3.19726e-05
	VPS8	3.20897e-05
	NSD1	3.21078e-05
	TMEM241	3.22262e-05
	C5AR1	3.24242e-05
	KLHDC10	3.25158e-05
	SLC37A3	3.25958e-05
	LINC02615	3.29943e-05
	GABBR1	3.30857e-05
	CHD3	3.3361e-05
	ADCY8	3.3374e-05
	ZNF232	3.36143e-05
	TFRC	3.37311e-05
	WDR73	3.38967e-05
	ALDH3A2	3.41653e-05
	FLT1	3.45539e-05
	TMEM123	3.46628e-05
	PCOLCE2	3.49948e-05
	C3AR1	3.52523e-05
	SEL1L3	3.53593e-05
	DDX31	3.57195e-05
	LINC00472	3.58488e-05
	RYR2	3.59146e-05
	RALGPS2	3.5973e-05
	EXT2	3.65552e-05
	FZD3	3.67232e-05
	PRKD1	3.69027e-05
	ATR	3.69246e-05
	SKIL	3.7254e-05
	ADCY9	3.74257e-05
	CYFIP2	3.7431e-05
	LRRFIP1	3.7541e-05
	TUBGCP3	3.76741e-05
	TBC1D31	3.7916e-05
	ANAPC4	3.8045e-05
	FOSB	3.86208e-05
	OXNAD1	3.86891e-05
	TNFRSF25	3.8709e-05
	DHX29	3.88962e-05
	BRWD1	3.8992e-05
	LINC02253	3.93161e-05
	NDUFAF5	3.9426e-05
	KAZN	3.96548e-05
	MGST1	3.99282e-05
	ZNF544	3.99394e-05
	PTPRR	4.01246e-05
	EFCAB2	4.03438e-05
	MTSS2	4.03605e-05
	ANO5	4.04403e-05
	WDR35	4.0456e-05
	ACIN1	4.09438e-05
	SMAD5	4.09588e-05
	SARM1	4.10744e-05
	SLC44A2	4.11909e-05
	TMEM120B	4.12044e-05
	ITGA9-AS1	4.1386e-05
	EFHC1	4.14022e-05
	TYROBP	4.165e-05
	LINC02226	4.2226e-05
	CASK	4.22823e-05
	COG3	4.26953e-05
	ANKMY1	4.27331e-05
	CEP95	4.28394e-05
	SERPINE2	4.29674e-05
	FMNL1	4.31117e-05
	NPTX2	4.36168e-05
	SLC22A15	4.4089e-05
	NAA25	4.41952e-05
	KDR	4.43363e-05
	ACBD5	4.45539e-05
	SPTBN1	4.49424e-05
	HOXC6	4.50274e-05
	PTGER4	4.52658e-05
	MRPS28	4.52846e-05
	MKNK2	4.54304e-05
	RPL4	4.55131e-05
	TBXAS1	4.56012e-05
	IGSF1	4.5625e-05
	RNF43	4.59581e-05
	IGF1R	4.6002e-05
	PTPN4	4.61611e-05
	NAA16	4.61747e-05
	CMTM6	4.62197e-05
	SHPRH	4.62531e-05
	MRPS9	4.62774e-05
	APPL1	4.63066e-05
	IFNLR1	4.6425e-05
	FBXL4	4.64704e-05
	EEF1AKMT2	4.65694e-05
	OAF	4.66534e-05
	PHLDB1	4.69072e-05
	KLF15	4.69234e-05
	GDA	4.75481e-05
	BLTP1	4.78265e-05
	N4BP2L1	4.80649e-05
	SLC6A8	4.81715e-05
	ZNF292	4.8219e-05
	STX12	4.83014e-05
	PLS1	4.83355e-05
	CPA6	4.85184e-05
	PTGFRN	4.85815e-05
	ANKRD36C	4.89269e-05
	CEP126	4.91825e-05
	NUMB	4.9187e-05
	LRP5	4.92482e-05
	OPLAH	4.92925e-05
	BIRC6	4.9394e-05
	MIGA1	4.97641e-05
	TMEM38B	5.01704e-05
	PGAP1	5.0293e-05
	TMEM161B	5.10922e-05
	NUDT3	5.11175e-05
	IFNGR1	5.11847e-05
	BTG1	5.16271e-05
	PPARA	5.16597e-05
	PPA1	5.22909e-05
	TOB2	5.25029e-05
	SCUBE1	5.25959e-05
	VPS13A	5.29274e-05
	XPO1	5.34236e-05
	PCDH17	5.34925e-05
	MRPL48	5.40075e-05
	KIAA0319L	5.44048e-05
	PALM2AKAP2	5.45519e-05
	SGK1	5.46935e-05
	ZNF500	5.47007e-05
	LINC02609	5.53686e-05
	CPSF6	5.57102e-05
	HERC1	5.59138e-05
	LTA4H	5.61108e-05
	KDM4A	5.62023e-05
	PCDH15	5.64756e-05
	LINC01278	5.67726e-05
	JRK	5.68325e-05
	CAPS2	5.74929e-05
	VAV3-AS1	5.74948e-05
	TMEM245	5.75378e-05
	ZBTB43	5.77225e-05
	HTRA1	5.78691e-05
	MSANTD3	5.78731e-05
	CUBN	5.878e-05
	GBA2	5.92677e-05
	SPOCD1	5.93385e-05
	TIAL1	5.94555e-05
	DENR	5.99043e-05
	APP	6.01712e-05
	VMA21	6.02358e-05
	SLC25A46	6.02809e-05
	ABCB7	6.06258e-05
	HAL	6.07414e-05
	PEAR1	6.07777e-05
	ZNRF3	6.09356e-05
	RBM26	6.09738e-05
	VDAC3	6.11339e-05
	SLC25A16	6.17545e-05
	RPS21	6.18742e-05
	IGFBP3	6.19643e-05
	CELSR1	6.21495e-05
	CTSB	6.23433e-05
	NRP2	6.23567e-05
	STAT4	6.24071e-05
	TFPI	6.28327e-05
	PIK3AP1	6.29266e-05
	PLA2G12A	6.3555e-05
	SLC43A1	6.36231e-05
	KMT2E	6.37761e-05
	CHM	6.39948e-05
	PLEKHH3	6.44779e-05
	SLC35E2B	6.47155e-05
	CARS1	6.51748e-05
	TIMM44	6.53043e-05
	PPA2	6.5405e-05
	SFXN5	6.63867e-05
	SLC35F5	6.72401e-05
	DGLUCY	6.75845e-05
	TMEM67	6.83084e-05
	PEBP4	6.84193e-05
	PFKM	6.89307e-05
	CFDP1	6.90193e-05
	DNAI3	6.92425e-05
	LAMA5	6.93717e-05
	DIAPH2	6.96625e-05
	DCAF16	7.04975e-05
	ADORA2A	7.05609e-05
	COA5	7.10832e-05
	SOHLH2	7.10891e-05
	SERPINA5	7.13669e-05
	KAT7	7.22293e-05
	MFF	7.24958e-05
	PTPRS	7.33239e-05
	GAPVD1	7.3928e-05
	DRAM1	7.40033e-05
	DLEU2	7.41762e-05
	OXA1L	7.41997e-05
	FBXL13	7.43468e-05
	FBXW8	7.45698e-05
	TRPC4	7.46e-05
	ACSS2	7.48912e-05
	KRIT1	7.51321e-05
	CLNS1A	7.5828e-05
	SIM2	7.59078e-05
	ARL8B	7.62443e-05
	DSEL	7.63958e-05
	DNAH6	7.65811e-05
	COG8	7.65943e-05
	PITPNM3	7.66887e-05
	SEC23A	7.68718e-05
	CYP4F12	7.73088e-05
	TEAD4	7.73794e-05
	MARCHF6	7.7446e-05
	HDAC9	7.79002e-05
	IFT140	7.86556e-05
	CYP4X1	7.86857e-05
	ABCA15P	7.9496e-05
	SF3A3	7.95612e-05
	STAC	7.96529e-05
	USP32	7.96746e-05
	COPG2	7.98031e-05
	REXO4	8.01071e-05
	C2orf92	8.04995e-05
	MIA2	8.11455e-05
	CHST3	8.11665e-05
	ITM2C	8.15111e-05
	CNNM2	8.27774e-05
	HDAC7	8.34912e-05
	ATE1	8.38656e-05
	ANKRD26	8.39426e-05
	LINC00373	8.40533e-05
	BDH1	8.45307e-05
	LDLR	8.48432e-05
	EIF2S3	8.48694e-05
	HK1	8.51845e-05
	CEBPD	8.54032e-05
	ADAMTS7	8.57289e-05
	LINC02315	8.58508e-05
	RGS16	8.65925e-05
	PROS1	8.71651e-05
	C11orf80	8.73591e-05
	GINS4	8.75233e-05
	FOXP4-AS1	8.78465e-05
	RPE	8.78585e-05
	MTG1	8.78907e-05
	SPPL2B	8.80066e-05
	GIPC3	8.8377e-05
	RAB11FIP3	8.86312e-05
	AASS	8.97759e-05
	CEBPG	9.03379e-05
	TRAP1	9.04093e-05
	MCAM	9.0603e-05
	CAD	9.09131e-05
	GNA12	9.09669e-05
	AZU1	9.1261e-05
	CUX1	9.14748e-05
	DHX32	9.14808e-05
	NEDD4	9.15342e-05
	CTIF	9.17564e-05
	ZNF589	9.20005e-05
	STT3A	9.20517e-05
	BTG3	9.30395e-05
	TRUB1	9.34903e-05
	NFYA	9.3626e-05
	RPGRIP1L	9.3925e-05
	COX7A2L	9.51851e-05
	ALDH3B1	9.54903e-05
	USP48	9.55719e-05
	BTRC	9.6043e-05
	ULK4	9.60773e-05
	GFM2	9.61504e-05
	EGR3	9.62444e-05
	ANXA1	9.67058e-05
	ADNP	9.67154e-05
	DPH5	9.68848e-05
	CNBD1	9.72793e-05
	URB1	9.80638e-05
	NUDCD3	9.85699e-05
	FBXW4	9.91019e-05
	ACTR3B	9.94908e-05
	ZNF33B	9.96371e-05
	VCAN	9.97088e-05
	CIDEC	9.9921e-05
	HLF	9.99842e-05
	CREB3L1	0.000100374
	IDH1	0.000100557
	YAP1	0.000100969
	LRRK2	0.000101131
	WDR26	0.000101408
	EGLN3	0.000101697
	MTR	0.000102561
	ZMYM1	0.000103238
	SRGAP1	0.000104184
	VIM	0.000104758
	SHC1	0.000105534
	MIR17HG	0.000105684
	GABRE	0.00010573
	RHPN2	0.00010592
	AGK	0.000106094
	DDR1	0.000107374
	ELMOD3	0.000107757
	WDR49	0.00010881
	KLHL8	0.000108914
	TMEM161B-DT	0.000108942
	FAM204A	0.000109072
	DFFA	0.000109148
	LCP2	0.000109156
	TNKS2	0.000109205
	RMDN2-AS1	0.00010932
	POLB	0.0001106
	KIAA1958	0.000111729
	TAGAP-AS1	0.00011194
	CTH	0.000112271
	PPP1R3C	0.000112835
	SRRM2	0.000112913
	CMTM4	0.000113093
	NBAS	0.000113731
	FBXL7	0.000114082
	ICE2	0.000114237
	NECTIN2	0.000114593
	ROCK1	0.000114629
	SIRT3	0.000115013
	SS18L1	0.000115495
	HOMER2	0.000115709
	CEP250	0.000116063
	ZNF133	0.00011647
	RTKN	0.000116661
	LIMS2	0.000116852
	EXD2	0.000117164
	IQSEC2	0.000117434
	TTC12	0.000117525
	ANKZF1	0.000117765
	SORCS1	0.000118434
	FBLIM1	0.000118851
	IFT80	0.000118902
	RARRES1	0.000119549
	MYBBP1A	0.000119562
	SLC2A1-DT	0.000119609
	NR3C1	0.000119767
	ACADVL	0.000120333
	FMR1	0.000120335
	LINC00491	0.000121667
	DDX60L	0.0001218
	IER2	0.000122068
	GLI2	0.000122309
	PIAS2	0.000122963
	DSE	0.000123083
	ZSWIM4	0.00012349
	MIOS	0.000123851
	UBA5	0.000124089
	PBX1	0.000124358
	DENND3-AS1	0.000126957
	TLL1	0.000127208
	XXYLT1	0.000127791
	ATXN3	0.000127898
	LINC01687	0.00012793
	PAICS	0.000127941
	ZNF561-AS1	0.000128476
	TSNAXIP1	0.000129037
	GRM7	0.000129192
	NOP16	0.000130126
	LINC02984	0.000130305
	ACSF3	0.000130692
	RCC1	0.000130981
	ACTR3-AS1	0.000131293
	CD44-DT	0.000131469
	PDPN	0.000131991
	FMN1	0.000132742
	MICAL3	0.000132819
	MOK	0.000132944
	TPT1-AS1	0.000133409
	RPL13A	0.000134056
	LENG8	0.000134545
	ADAM12	0.000135732
	SPATA6	0.00013594
	HSPA9	0.000136864
	CSPG4	0.000137117
	GSKIP	0.00013732
	LINC02541	0.000137435
	CYBB	0.000138717
	PRKX	0.000140692
	OTUD7B	0.000140924
	C1QC	0.000141076
	CYTOR	0.000141278
	SCRN1	0.000141296
	RPL37A	0.000141384
	FIG4	0.00014197
	ATP10B	0.00014209
	LINC01133	0.000142451
	NOVA1	0.000142848
	NEDD4L	0.000143064
	NLRC5	0.000144122
	PAN2	0.000145828
	SSBP1	0.000146334
	USP45	0.000147349
	CKAP5	0.000147378
	AEBP2	0.000148508
	STAU2	0.000149004
	LAMTOR5-AS1	0.000149797
	EEF1A2	0.000149901
	GLIS2	0.000150765
	KDM4B	0.000151141
	UGT2B7	0.000151179
	PALS1	0.000151457
	ZBTB33	0.00015178
	NOXA1	0.000151811
	SLC25A5	0.000151839
	CLIC1	0.000152198
	P3H4	0.000152298
	CFAP57	0.000153402
	CEP85	0.00015362
	ZYG11B	0.000153912
	OSMR-DT	0.000154219
	ZFP90	0.00015459
	DZIP3	0.000154719
	CDH8	0.00015508
	SRC	0.000156308
	ASAP2	0.000157235
	STXBP4	0.000157918
	DCAKD	0.000158507
	MAPK8IP3	0.000164041
	HACE1	0.000164374
	BMP8B	0.00016448
	ALCAM	0.000164596
	HSDL2	0.000165228
	SYNM	0.000165528
	STN1	0.000165691
	GBP5	0.000165889
	BID	0.000166847
	IMPDH2	0.000167251
	ATP23	0.000168641
	POLI	0.000168863
	DZANK1	0.000169492
	POU2F2	0.000170281
	MCPH1	0.0001707
	SCLY	0.000170891
	ANKRD27	0.000171338
	ALOX12-AS1	0.000172093
	NSMCE1-DT	0.000173104
	DOK2	0.000173569
	TNRC6C	0.00017362
	GP6-AS1	0.000175529
	HHIP	0.000176095
	PPP5C	0.000177235
	COX5B	0.000178377
	PIK3CB	0.000179121
	LINC01234	0.000179638
	TUFT1	0.000180121
	PACS1	0.000180218
	SOCS7	0.000180772
	MRTFB	0.000181965
	YTHDC2	0.000182814
	PRKACB	0.000183639
	PLS3-AS1	0.000183682
	KLF6	0.000184269
	CFAP300	0.000184433
	FAM216A	0.000184523
	NBPF1	0.000184856
	MKRN3	0.000184926
	KANSL3	0.000185116
	SPOP	0.000185588
	TRIM16	0.000186743
	DPY19L1	0.000186785
	RBAK	0.000186847
	MAN2C1	0.000188017
	CRTC3-AS1	0.000189025
	RHOT1	0.000189549
	LANCL1	0.000190436
	LARP4	0.000191015
	FBXW2	0.000191207
	PARPBP	0.000192184
	PAAF1	0.000192302
	RUNX2	0.000192673
	PEX5	0.000195751
	MBD3	0.000195955
	RPL26	0.000196385
	AKAP6	0.000196622
	GPSM1	0.00019715
	DCP1B	0.000197227
	AMOTL1	0.000197971
	GTF3C1	0.000199363
	UBBP4.1	0.000200414
	OTULIN	0.000200494
	GMPS	0.000201291
	POLR3B	0.000201848
	PRKRIP1	0.000202166
	NQO2	0.0002031
	ZMYM4	0.000203458
	RXFP1	0.000203477
	IL7	0.000203683
	ANKRD23	0.000204245
	CEP164	0.0002043
	STX17	0.0002046
	MUC19	0.000205404
	ABCC5	0.000206885
	CAPN7	0.000208527
	POLR1A	0.000208628
	CDH2	0.000208901
	RHOG	0.000209423
	PKN2	0.000210309
	SLC7A6	0.000211032
	EPCAM-DT	0.000211533
	PEAK1	0.000213491
	MICU1	0.000213627
	CEP104	0.000213928
	MMP2	0.000215933
	TSC22D3	0.000215938
	ARF1	0.000216384
	IL4I1	0.00021696
	TSPYL2	0.000217053
	ATP2B1-AS1	0.000217155
	CDC16	0.000217538
	MAPK10	0.000218183
	HEATR5B	0.000218341
	PPP3CC	0.000220701
	TSC1	0.000222504
	STAT6	0.000223373
	PTOV1-AS1	0.000223659
	LINC01515	0.000224731
	ZNF804A	0.000225401
	ATP9A	0.00022541
	SPAG16	0.000227632
	RPS6KA1	0.000227661
	BUB1	0.00022979
	COBLL1	0.000231274
	WDR47	0.000231458
	APRG1	0.000233996
	ZNF680	0.00023496
	PHC3	0.000235426
	SESN3	0.000235932
	GNB3	0.000236018
	MIR222HG	0.00023648
	TAB1	0.000236598
	HIBCH	0.0002382
	UBR2	0.000238321
	TM4SF1	0.000238994
	TMED3	0.000239027
	CDK10	0.000239041
	TXNRD3	0.000239517
	ATPAF1	0.000241004
	HSD17B4	0.000242128
	STK39	0.000243255
	CFH	0.000244846
	C10orf88	0.000245441
	RBMX	0.000246527
	ARHGAP11A	0.000247237
	MEGF9	0.000248711
	NFIC	0.000248913
	LRIG2	0.000251424
	EPB41L3	0.000251826
	SLC7A11	0.00025215
	CCDC14	0.000253527
	TRRAP	0.000256716
	ELP3	0.000257241
	KRBA2	0.000257755
	ASB13	0.000258914
	ERMP1	0.000261006
	NR2C1	0.000261197
	VEGFB	0.000262098
	NPHP4	0.000262236
	FANK1	0.000262545
	MAP3K4	0.000262566
	CENPV	0.000262692
	EGR1	0.000263562
	KLF12	0.000263806
	ANKRD13B	0.00026472
	GLMN	0.000264997
	GUF1	0.000265229
	PMS2P4.1	0.000265316
	H2AC6	0.000268077
	ZYX	0.000269409
	LUC7L3	0.000272533
	MALT1	0.000274173
	GLYATL2	0.000274629
	DNAJC27	0.000275882
	ADGRA3	0.000276873
	SDHAP4.1	0.000277118
	UROS	0.000277228
	SCFD1	0.000277653
	C1GALT1	0.000278916
	DTWD1	0.000279737
	MRPL4	0.000280226
	HERC4	0.000280279
	LUZP1	0.000280747
	NECTIN3	0.00028138
	SLC1A1	0.000281758
	TAPBP	0.000282666
	UBE4B	0.000284502
	STT3B	0.00028621
	MN1	0.000286278
	PER3	0.000287145
	ZNF625	0.000288689
	FAM230C	0.000289509
	ZNFX1	0.000290008
	LPL	0.000290403
	CDK5RAP3	0.000290962
	FAR1	0.000292502
	ADAMTS12	0.00029303
	DDX1	0.000294725
	MFAP3	0.000295062
	PLXNA3	0.000295741
	FAM3A	0.00029594
	SULT1C2	0.000296136
	CACNA2D1-AS1	0.000297148
	IDH3A	0.00029721
	TXLNB	0.000298121
	SNED1	0.000298386
	NRG2	0.000298427
	ARFGEF1	0.00029981
	KIAA1549L	0.000300119
	EIF2B4	0.000301157
	LMTK2	0.00030268
	LARS1	0.000303319
	MYO16-AS1	0.000303656
	UPF3A	0.000303928
	ADD2	0.000304126
	RNF157	0.000304138
	RILPL1	0.00030434
	IL10RA	0.000306604
	PDCD11	0.000306605
	KMT5B	0.000308129
	FOXC1	0.000308436
	TAF1	0.000308526
	AJUBA	0.000309701
	MRPS27	0.000310223
	ABRAXAS1	0.000310945
	RBFA	0.000312616
	ABHD18	0.00031382
	EIF2B3	0.000313868
	PTPRK	0.000314562
	NIPSNAP1	0.000315195
	PPM1L	0.000315568
	LMBR1L	0.000316037
	FRA10AC1	0.000317415
	DENND4A	0.000320651
	SPATA5	0.000320982
	MYOF	0.00032283
	MEGF8	0.00032344
	ZNF286A	0.000327166
	MANBA	0.000327635
	ADGRF5	0.000329616
	C17orf80	0.000331072
	OSGEPL1	0.000335655
	ZNF44	0.000337788
	NLK	0.000337905
	ARFGAP1	0.000338151
	RFX7	0.000338198
	SGMS2	0.000338401
	TACC1	0.000338674
	DPH5-DT	0.000338879
	ITSN2	0.000348077
	PUM3	0.000348188
	WDR12	0.000349918
	SCP2	0.000351646
	EXOC3	0.00035294
	CA3	0.00035294
	MRPS25	0.000353466
	NCK1	0.000355073
	B3GNT5	0.000357641
	SH2D6	0.000357941
	UBE2O	0.00036136
	CDC42SE1	0.000361594
	LINC01619	0.000362044
	SNORC	0.000362096
	NLGN2	0.000363872
	CAPZA1	0.000364264
	XPA	0.000366722
	VPS41	0.000367029
	CCAR1	0.000369301
	AGPAT4	0.00036994
	C6orf163	0.000370587
	ATP5MK	0.00037258
	DDIT3	0.000374063
	MST1	0.000374355
	MIRLET7A1HG	0.000376523
	SLC25A36	0.000377296
	ATF3	0.000377475
	CUTC	0.00037761
	SRP14-DT	0.000378688
	DIRC3-AS1	0.000379044
	FAM114A2	0.000380127
	GEMIN5	0.000380325
	RASA1	0.000380658
	C17orf99	0.00038185
	P4HTM	0.000384141
	PIGN	0.000386659
	ARHGEF10L	0.000389274
	SNTA1	0.000390606
	DTD1	0.000392823
	G0S2	0.00039714
	FCAR	0.000398911
	GPR183	0.000400188
	FASN	0.000401138
	HEMK1	0.000401168
	ATAD1	0.000402902
	HSPB8	0.000403041
	HSP90AA1	0.000403434
	MAPK12	0.000404468
	MSRA	0.000405057
	GREB1	0.000406066
	C2orf42	0.000407641
	ALG13	0.000408934
	SDAD1	0.00041045
	FBXO17	0.000411014
	USP40	0.000411018
	PAWR	0.000411288
	KLHDC4	0.00041169
	HPS4	0.000411695
	CYP2U1	0.000413854
	SUN1	0.000414007
	TMEM178A	0.00041457
	AHCYL2	0.000414848
	PMM2	0.000416316
	RAD9A	0.000420049
	SRGAP2C	0.000420291
	SEC24D	0.000422068
	GBP1	0.000422347
	CHD1-DT	0.000423979
	ST3GAL3	0.000424921
	MORN4	0.000425232
	SMARCA2	0.000425303
	NFATC3	0.00042811
	BAG3	0.00042992
	SLC28A2-AS1	0.000430882
	GSAP	0.000431177
	HTR2C	0.000432396
	KLHL3	0.000434081
	S100A8	0.000435068
	RPRD2	0.000436587
	TTC21B	0.000437859
	ZC3H8	0.000438042
	AADAT	0.000438386
	UBR3	0.000439477
	YLPM1	0.000440117
	RICTOR	0.000441394
	HDDC2	0.000441424
	TRPS1	0.000444299
	NUDT4	0.000445914
	RORA-AS1	0.000447478
	MAP2K5	0.000448168
	KCTD12	0.000448502
	MACO1	0.000448967
	SETD3	0.000449877
	LINC02056	0.000452312
	CTBP1	0.000455948
	NPM1	0.000458526
	LINC03061	0.00045875
	ST6GALNAC3	0.000459289
	CARD11	0.000459585
	AGPAT5	0.000459754
	LRPPRC	0.000460448
	ANKFY1	0.000461129
	ZFPM2	0.000462964
	DHRS9	0.00046405
	POC1A	0.000464208
	RC3H2	0.000464619
	NT5DC3	0.000464706
	PXYLP1	0.000465027
	RUNX3	0.000466912
	SPATA17	0.00046804
	LPP	0.000473344
	NLN	0.000473549
	LINC00630	0.000476583
	LRRC37B	0.000476733
	CUL5	0.000477976
	ANKRD36B	0.000478626
	RHBDF2	0.000478827
	DBT	0.000479122
	XPO7	0.000480356
	MARF1	0.000481954
	NPEPPS	0.000484439
	USP20	0.000485273
	TMEM267	0.000486177
	CAPZB	0.000486186
	NBR2	0.000488771
	LINC01283	0.000492518
	LSM7	0.000492838
	FECH	0.000494953
	DCAF5	0.0004962
	ARHGAP39	0.00049639
	PPP1R9A	0.000496817
	NHSL1	0.000497912
	CERK	0.000499016
	RPAP1	0.000501077
	IBTK	0.000501879
	ALG8	0.000502531
	CHMP4C	0.000506585
	DLG1	0.000507702
	ATP2B4	0.000508964
	PVR	0.000509182
	TMEM263	0.000512097
	VGLL3	0.000513731
	SPSB3	0.00051378
	GLT8D1	0.000516223
	ARSG	0.000516468
	GUSBP1.1	0.000516745
	ZNF594	0.000517016
	OLR1	0.000517739
	HNRNPC	0.000517768
	RRAGB	0.000517949
	AIMP2	0.000518346
	ANAPC5	0.00052252
	USPL1	0.000522884
	RPL15	0.000524884
	NTN5	0.000526136
	ZNF708	0.000526828
	COL16A1	0.000528971
	TPGS2	0.000531551
	UCK2	0.000531601
	SLC27A5	0.000537285
	RHOH	0.000537329
	ADH5	0.000538182
	FLYWCH1	0.000538408
	SDHB	0.000539395
	SLC25A30	0.000541431
	TMEM53	0.000541975
	ZIC1	0.000542485
	YWHAEP7.1	0.000543608
	CASC2	0.000549135
	FHOD3	0.000550362
	IKZF1	0.000550712
	CAVIN2	0.000553242
	TRIB1	0.00055333
	HNRNPA1	0.000554469
	MAGEA3-DT	0.000556668
	CDC27	0.000559267
	EZH1	0.000560231
	CYSTM1	0.000561646
	CD38	0.000563574
	ABI3BP	0.000565406
	SUPT3H	0.000571219
	WDR31	0.000571414
	ITGA2	0.000574458
	PRRT3-AS1	0.000574811
	GIGYF2	0.000575339
	PIGB	0.000575884
	GPR68	0.000578115
	SREBF2	0.000579361
	MAP4K3-DT	0.000579707
	ZNF385B	0.000582985
	NAPB	0.00058389
	ATP8B4	0.000584181
	AFG1L	0.000588851
	ZNF438	0.000589221
	SF3B3	0.000594417
[truncated: 18,519 more rows]

## Sheet: Table S18
	KEGG Pathway Releated Figure 6D(i)
	ID	Description	setSize	NES	pvalue	qvalues	core_enrichment
	hsa04668	TNF signaling pathway	101	2.8438	1e-10	2.69737e-09	TNFAIP3/NFKBIA/NFKB1/TRAF1/IL1B/ICAM1/BIRC3/CCL20/JUNB/BCL3/MAP2K1/CXCL2/TRAF3/TNFRSF1B/CFLAR/RHBDF2/JUN/CXCL3/PTGS2/MAP2K3/TNF/CXCL1/TAB2/SOCS3/CYLD/CCL5/MAP3K5/IRF1/JAG1/MAP3K8/BIRC2
	hsa04657	IL-17 signaling pathway	59	2.68488	1e-10	2.69737e-09	TNFAIP3/NFKBIA/NFKB1/IL1B/CXCL8/CCL20/CXCL2/MAPK6/TRAF3/HSP90AA1/JUN/CXCL3/PTGS2/TNF/FOSL1/CXCL1/S100A8/TAB2/S100A9/HSP90AB1/FOSB
	hsa04064	NF-kappa B signaling pathway	81	2.65341	1e-10	2.69737e-09	TNFAIP3/NFKBIA/NFKB1/TRAF1/RELB/IL1B/CXCL8/ICAM1/BIRC3/IL1R1/CXCL2/NFKB2/TRAF3/CFLAR/CXCL3/PTGS2/TNF/LYN/CXCL1/TAB2/CYLD/CCL4/CD40/CCL4L2/MALT1/BIRC2
	hsa05134	Legionellosis	47	2.59448	1e-10	2.69737e-09	NFKBIA/NFKB1/IL1B/CXCL8/TLR2/CXCL2/NFKB2/CXCL3/TNF/C3/CXCL1/ITGAM
	hsa04620	Toll-like receptor signaling pathway	79	2.58803	1e-10	2.69737e-09	NFKBIA/NFKB1/IL1B/CXCL8/MAP2K1/TLR2/TRAF3/CCL3/JUN/MAP2K3/TNF/TAB2/CCL3L3/CCL4/CD40/CCL4L2/CCL5/MAP3K8/JAK1/RAC1
	hsa05162	Measles	100	2.47382	1e-10	2.69737e-09	TNFAIP3/NFKBIA/NFKB1/CDK6/IL1B/CCND3/TLR2/TRAF3/JUN/STAT3/TAB2/STAT5A/MSN/IL1A/JAK1/BID
	hsa05417	Lipid and atherosclerosis	160	2.40988	1e-10	2.69737e-09	NFKBIA/NFKB1/SOD2/TANK/IL1B/CXCL8/ICAM1/TLR2/CXCL2/LDLR/RAP1B/TRAF3/HSP90AA1/CCL3/JUN/STAT3/CXCL3/MAP2K3/TNF/CALM1/LYN/PPP3CA/CXCL1/TAB2/NFE2L2/CCL3L3/PPP3CC/POU2F2/CD40/TNFRSF10B/CCL5/MAP3K5/NLRP3/BID/RAC1/HSP90AB1/CYBA/ATF6/NFATC1/VAV3
	hsa05169	Epstein-Barr virus infection	158	2.3643	1e-10	2.69737e-09	TNFAIP3/NFKBIA/NFKB1/RELB/CD44/CDK6/ICAM1/CCND3/CD58/TLR2/CDKN1A/NFKB2/TRAF3/JUN/STAT3/MAP2K3/TNF/LYN/NFKBIE/TAB2/VIM/CD40/JAK1/BID/RBPJ/RAC1
	hsa05164	Influenza A	115	2.34006	5.43863e-10	1.304e-08	NFKBIA/NFKB1/CDK6/IL1B/CXCL8/ICAM1/CCND3/MAP2K1/TRAF3/IFNGR1/IFNGR2/TNF/SOCS3/TNFRSF10B/CCL5/NLRP3/IL1A/JAK1/BID/ACTG1
	hsa05167	Kaposi sarcoma-associated herpesvirus infection	150	2.24171	6.49367e-10	1.40127e-08	NFKBIA/NFKB1/CDK6/CXCL8/ICAM1/HCK/MAP2K1/CDKN1A/CXCL2/TRAF3/IFNGR1/JUN/STAT3/CXCL3/PTGS2/ZFP36/C3/CALM1/LYN/PPP3CA/CXCL1/PIK3R5/PPP3CC/TCF7L2/JAK1/BID/RAC1/NFATC1/TICAM1/GNB1/GNG4/MAPKAPK2/HIF1A/GNB5/IL6ST
	hsa04060	Cytokine-cytokine receptor interaction	96	2.36442	2.47039e-09	4.84622e-08	IL1R2/IL1B/CXCL8/CCL20/EBI3/IL7R/IL1R1/CXCL2/TNFRSF1B/CCL3/IFNGR1/IFNGR2/CXCL3/TNF/ACVR2A/IL1RN/CXCL1/IL13RA1/CCL3L3/CCL4/CD40/TNFRSF10B/CCL4L2/CCL5/IL4R/CLCF1/ACKR3/IL1A/TNFRSF9/IL27RA/IL10RB/IL10RA
	hsa05132	Salmonella infection	208	2.06397	3.05245e-09	5.48906e-08	NFKBIA/NFKB1/S100A10/IL1B/CXCL8/ANXA2/BIRC3/MAP2K1/TLR2/HSP90AA1/JUN/MAP2K3/TNF/AHNAK/SNX9/TAB2/RAB7A/TNFRSF10B/RALA/ACTR2/BIRC2/NLRP3/TUBB6/TCF7L2/ARPC5/ARPC2/MYL12A/RAC1/HSP90AB1/ACTG1/KPNA4/RAB5A/RIPK2/ACTR3/KLC1/RHOH/ARL8B/ARF6/CDC42/ACTB/FHOD1
	hsa05200	Pathways in cancer	356	1.80537	4.15217e-09	6.89226e-08	NFKBIA/NFKB1/TRAF1/CDK6/CXCL8/PDGFRA/BIRC3/CCND3/MAP2K1/IL7R/CDKN1A/NFKB2/ITGAV/TRAF3/FLT3/HSP90AA1/PPARD/ROCK1/IFNGR1/JUN/STAT3/IFNGR2/PTGS2/RASSF5/CALM1/RUNX1/F2RL3/STAT4/IL13RA1/STAT5A/NFE2L2/RALA/JAG1/BIRC2/IL4R/TCF7L2/ETS1/JAK1/BRCA2/BID/RAC1/HSP90AB1/TPM3/CRK/ADCY8/STAT6/PTEN/NTRK1/GNA12/GNB1/GNG4
	hsa04217	Necroptosis	106	2.31386	7.36033e-09	1.13449e-07	TNFAIP3/IL1B/BIRC3/CAPN2/HSP90AA1/CFLAR/IFNGR1/STAT3/IFNGR2/FTH1/TNF/STAT4/STAT5A/CYLD/CHMP4B/TNFRSF10B/BIRC2/NLRP3/IL1A/JAK1/BID/HSP90AB1/CHMP5/STAT6/TICAM1/FTL/SQSTM1/PPIA/CHMP2A/PLA2G4C
	hsa05160	Hepatitis C	114	2.24825	9.48353e-09	1.3643e-07	NFKBIA/NFKB1/CDK6/MAP2K1/CDKN1A/LDLR/TRAF3/CFLAR/STAT3/TNF/SOCS3/YWHAZ/CD81/JAK1/BID/PPP2R2C
	hsa05131	Shigellosis	210	1.96453	3.64716e-08	4.91887e-07	FOXO3/NFKBIA/NFKB1/TNIP1/CD44/IL1B/CXCL8/IL1R1/CAPN2/ROCK1/JUN/TNF/C3/CAST/TAB2/CCL5/MALT1/ACTR2/SEPTIN9/NLRP3/DIAPH1/H3-3B/ARPC5/ARPC2/MYL12A/FNBP1L/RAC1/VCL/CRK/UBE2D3/ACTG1/RIPK2/ACTR3/UBE2D2/SQSTM1/NFKBIB/ARF6/CDC42/CBX3/ACTB/UBC
	hsa04658	Th1 and Th2 cell differentiation	54	2.4085	6.01724e-08	7.63798e-07	NFKBIA/NFKB1/MAML2/IFNGR1/JUN/IFNGR2/PPP3CA/NFKBIE/STAT4/STAT5A/PPP3CC/JAG1/IL4R/JAK1/RBPJ/MAML3/NFATC1/STAT6
	hsa05163	Human cytomegalovirus infection	175	2.01765	8.54071e-08	1.02389e-06	NFKBIA/NFKB1/CDK6/IL1B/CXCL8/PDGFRA/MAP2K1/IL1R1/CDKN1A/ITGAV/ROCK1/CCL3/STAT3/PTGS2/TNF/CALM1/PPP3CA/CCL3L3/PPP3CC/CCL4/CCL4L2/CCL5/JAK1/BID/RAC1/CRK/NFATC1/ADCY8/IL10RB/B2M/RHEB/GNA12/IL10RA/GNB1/GNG4
	hsa04010	MAPK signaling pathway	215	1.92997	1.47165e-07	1.67141e-06	NFKB1/AREG/RELB/IL1B/PDGFRA/MAP4K4/MAP2K1/IL1R1/NFKB2/RAP1B/FLT3/DUSP1/JUN/MAP2K3/TNF/FLT1/PPP3CA/CACNA1A/TAB2/PPP3CC/RPS6KA2/TAOK3/MAP3K5/DUSP2/MAP3K8/IL1A/RAC1/RPS6KA3/CRK/NFATC1/DUSP16/NTRK1/DUSP4/DUSP10/GNA12/NR4A1/MAPKAPK2/STK3/CACNB2/PLA2G4C/RAP1A/CDC42/FGFR1/EREG/JUND/KRAS
	hsa04062	Chemokine signaling pathway	125	2.13382	2.01499e-07	2.17406e-06	FOXO3/NFKBIA/NFKB1/CXCL8/HCK/CCL20/MAP2K1/CXCL2/RAP1B/ROCK1/CCL3/STAT3/CXCL3/LYN/CXCL1/CCL3L3/FGR/PIK3R5/CCL4/CCL4L2/CCL5/RAC1/CRK/ADCY8/VAV3/GNB1/GNG4/NFKBIB/GNB5/RAP1A/CDC42
	KEGG Pathway Releated Figure 6D (ii) [DOWNREGULATED]
	ID	Description	setSize	NES	pvalue	qvalues	core_enrichment
	hsa00970	Aminoacyl-tRNA biosynthesis	43	-1.93523	1.17712e-06	7.57489e-06	SARS2/FARS2/MTFMT/EARS2/FARSA/LARS1/YARS1/WARS1/QRSL1/FARSB/GARS1/MARS2/IARS2/SARS1/TARS3/TARS1/NARS2/EPRS1/IARS1/MARS1/GATB/QARS1/AARS2/AARS1
	hsa04070	Phosphatidylinositol signaling system	87	-1.6532	0.000362595	0.00125702	PIP4P1/INPP5E/MTM1/ITPKB/CDS2/PIP5K1A/PLCB4/INPP5D/DGKG/OCRL/MTMR8/IMPA2/BPNT2/INPP4A/MTMR3/PRKCB/DGKZ/PIK3C2A/CALML4/PIK3CB/PIKFYVE/PLCG2/ITPK1/PPIP5K2/INPPL1/PLCB2/ITPR1
	hsa00030	Pentose phosphate pathway	22	-1.67776	0.000899197	0.00281214	PFKL/PGM1/SHPK/TKT/RPE
	hsa00562	Inositol phosphate metabolism	64	-1.63235	0.000923775	0.00284773	INPP5E/MTM1/ITPKB/PIP5K1A/PLCB4/INPP5D/OCRL/MTMR8/IMPA2/INPP4A/MTMR3/PIK3CG/PIK3C2A/PIK3CB/PIKFYVE/PLCG2/ITPK1/INPPL1/FIG4/PLCB2
	hsa04142	Lysosome	116	-1.56354	0.00123354	0.00364638	PLA2G15/GNS/HEXB/ABCA2/GNPTG/ABCB9/AP3S1/CTNS/AP1S3/SCARB2/WDR7/MEAK7/SLC17A5/ARSA/M6PR/AP3M2/LIPA/CTSZ/LAPTM4A/ARSG/SLC11A1/NCOA7/IDUA/CTSV/AP1M1/ACP2/AP1G2/GLB1/TPP1/LAMP2/DMXL2/SGSH/ATP6V0A1/AP3B1/AP4B1/GM2A/MAN2B1/CD68/GUSB/FUCA1/NAGPA/TCIRG1/GALNS/NAGLU/CTSG/NAGA/ASAH1/PSAP/GAA/PPT1/DNASE2/HEXA/CTSD/GALC/GGA2
	hsa00564	Glycerophospholipid metabolism	73	-1.57236	0.00361151	0.00950396	PNPLA6/PLA2G15/TAFAZZIN/PLPP5/PCYT1A/CRLS1/CHKA/PTDSS1/LPCAT1/PEMT/DGKQ/LYPLA2/PLPP1/ETNK2/SELENOI/ETNK1/CDS2/PLA2G12A/GPAM/PLA2G4A/PLD4/DGKG/AGPAT5/GPD1L/MBOAT2/GPCPD1/LPCAT4/LCLAT1/MBOAT1/PTDSS2/PLB1/DGKZ/CEPT1/LPIN3/LPCAT2
	hsa01200	Carbon metabolism	88	-1.48688	0.00563912	0.0139869	IDNK/IDH3G/SUCLA2/PFKM/GPT2/GCSH/PC/GOT2/DLAT/HK3/SDHB/IDH3A/ACADS/RPIA/PGAM1/ACOX3/ADH5/SDHD/MDH2/SHMT1/GLUD1/MCEE/TKFC/ENO4/SDHA/FH/GOT1/ME2/CS/SUCLG1/SHMT2/ACO2/DLST/PFKL/ACAT1/IDH1/PCCB/DLD/CPS1/ACSS1/PSAT1/PCCA/HIBCH/PHGDH/SUCLG2/CAT/TKT/HK2/RPE
	hsa04918	Thyroid hormone synthesis	41	-1.53345	0.00674488	0.0163536	ATP1A2/HSPA5/PLCB4/PDIA4/CANX/ADCY9/PRKCB/ADCY1/CREB3L2/PLCB2/ITPR1
	hsa01250	Biosynthesis of nucleotide sugars	34	-1.56062	0.007394	0.0177283	NANS/PGM3/UAP1L1/TGDS/FPGT/GMPPB/PGM1/NAGK/GMPPA/UGDH/PMM2/GFPT1/NANP/HK2/GALK2
	hsa00520	Amino sugar and nucleotide sugar metabolism	44	-1.50655	0.00878287	0.0206006	NANS/GNPDA2/PGM3/UAP1L1/FPGT/GMPPB/PGM1/NAGK/GMPPA/UGDH/PMM2/HEXA/GFPT1/NANP/HK2/GALK2
	hsa01230	Biosynthesis of amino acids	54	-1.48461	0.0103621	0.0235371	BCAT2/IDH3G/PFKM/GPT2/PC/GOT2/ASS1/IDH3A/ACY1/RPIA/PYCR1/PGAM1/SHMT1/ALDH18A1/ENO4/GOT1/CS/SHMT2/CTH/ACO2/PFKL/MAT2A/IDH1/CPS1/MTR/PSAT1/ASNS/PHGDH/TKT/RPE
	hsa00670	One carbon pool by folate	26	-1.49186	0.0140385	0.0305997	GCSH/DHFR2/ALDH1L2/MTHFD1L/ATIC/SHMT1/SHMT2/CTH/MAT2A/MTHFD1/DLD/AHCYL2/MTR/AHCY/DMGDH
	hsa00640	Propanoate metabolism	29	-1.50615	0.0162749	0.0340965	SUCLG1/ACACA/PCCB/ACSS3/DLD/MLYCD/ACSS1/HADHA/PCCA/HIBCH/SUCLG2/BCKDHB
	hsa00565	Ether lipid metabolism	28	-1.50989	0.0203733	0.04187	LPCAT1/UGT8/PLPP1/PAFAH2/SELENOI/PLA2G12A/AGPS/PLA2G4A/PLD4/LPCAT4/PLB1/CEPT1/LPCAT2
	hsa00340	Histidine metabolism	12	-1.52507	0.0212379	0.0432351	MAOA/HAL/CARNMT1/ALDH2/HNMT
	hsa00510	N-Glycan biosynthesis	46	-1.45152	0.0229044	0.0457642	ALG14/MAN1B1/MAN2A2/DPAGT1/ALG6/FUT8/ST6GAL1/GANAB/MAN1C1/RPN1/STT3A/MAN1A2/STT3B/MGAT4A
	hsa00260	Glycine, serine and threonine metabolism	22	-1.45198	0.0245422	0.0485868	ALAS1/MAOA/SHMT2/CTH/DLD/AOC3/PSAT1/PHGDH/DMGDH
	hsa04970	Salivary secretion	46	-1.44697	0.0325521	0.0621628	GUCY1A2/PLCB4/BST1/ADCY9/PRKCB/ADCY1/CALML4/KCNMA1/CD38/PLCB2/ITPR1/LYZ
	hsa00500	Starch and sucrose metabolism	20	-1.4548	0.0354707	0.0659845	AGL/GANC/PYGL/PGM1/GAA/HK2
	hsa00561	Glycerolipid metabolism	43	-1.43642	0.0379581	0.0694149	DGKQ/PNPLA3/TKFC/AGK/PLPP1/GPAM/DGKG/AGPAT5/MBOAT2/LCLAT1/MBOAT1/DGKZ/LPIN3/ALDH2

## Sheet: Table S19
	GOBP Pathway Releated Figure 6D (ii) [UPREGULATED]
	ID	Description	setSize	NES	pvalue	qvalues	core_enrichment
	GO:0034612	response to tumor necrosis factor	156	2.49896	1e-10	2.15263e-08	TNFAIP3/FOXO3/NFKBIA/NFKB1/TRAF1/TANK/CXCL8/ICAM1/BIRC3/CD58/CCL20/ZC3H12A/GCH1/GBP2/TRAF3/TNFRSF1B/CCL3/PTGS2/TNF/ZFP36/PTPN2/LIMS1/NFE2L2/CCL3L3/CYLD/CCL4/CD40/CCL5/MAP3K5/BIRC2/EXT1/CYBA/GBP1/YBX3/SPHK1
	GO:0071222	cellular response to lipopolysaccharide	131	2.48865	1e-10	2.15263e-08	TNFAIP3/NFKBIA/NFKB1/TNIP1/IRAK2/IL1B/CXCL8/ICAM1/CD55/HCK/TLR2/ZC3H12A/CXCL2/CAPN2/TNFRSF1B/PPARD/CCL3/CXCL3/TNF/ZFP36/LYN/CXCL1/VIM/CD40/CCL5/MALT1/NLRP3/IL1A/TNIP2/CHMP5/SBNO2/RIPK2/HMGB2/TICAM1
	GO:0071356	cellular response to tumor necrosis factor	139	2.48704	1e-10	2.15263e-08	TNFAIP3/FOXO3/NFKBIA/NFKB1/TRAF1/TANK/CXCL8/ICAM1/BIRC3/CD58/CCL20/ZC3H12A/GBP2/TRAF3/TNFRSF1B/CCL3/TNF/ZFP36/PTPN2/LIMS1/NFE2L2/CCL3L3/CYLD/CCL4/CD40/CCL5/MAP3K5/BIRC2/EXT1/CYBA/GBP1/YBX3/SPHK1
	GO:0071219	cellular response to molecule of bacterial origin	138	2.44198	1e-10	2.15263e-08	TNFAIP3/NFKBIA/NFKB1/TNIP1/IRAK2/IL1B/CXCL8/ICAM1/CD55/HCK/TLR2/ZC3H12A/CXCL2/CAPN2/TNFRSF1B/PPARD/CCL3/CXCL3/TNF/ZFP36/LYN/CXCL1/VIM/CD40/CCL5/MALT1/NLRP3/IL1A/TNIP2/CHMP5/SBNO2/RIPK2/HMGB2/TICAM1
	GO:0032496	response to lipopolysaccharide	210	2.42624	1e-10	2.15263e-08	TNFAIP3/NFKBIA/NFKB1/TNIP1/SOD2/IRAK2/IRAK3/IL1B/CXCL8/ICAM1/CD55/HCK/TLR2/ZC3H12A/GCH1/CXCL2/NFKB2/CAPN2/TNFRSF1B/PPARD/CCL3/JUN/CXCL3/PTGS2/TNF/ZFP36/LYN/CXCL1/S100A8/TAB2/VIM/CD40/S100A9/CCL5/MALT1/NLRP3/IL1A/RPS6KA3/TNIP2/CHMP5/SBNO2/RIPK2/HMGB2/DUSP10/TICAM1/NR4A1/IL10RA/ADAM17/ADAM9/C5AR1/MAPKAPK2
	GO:0002237	response to molecule of bacterial origin	220	2.40562	1e-10	2.15263e-08	TNFAIP3/NFKBIA/NFKB1/TNIP1/SOD2/IRAK2/IRAK3/IL1B/CXCL8/ICAM1/CD55/HCK/TLR2/ZC3H12A/GCH1/CXCL2/NFKB2/CAPN2/TNFRSF1B/PPARD/CCL3/JUN/CXCL3/PTGS2/TNF/ZFP36/LYN/CXCL1/S100A8/TAB2/VIM/CD40/S100A9/CCL5/MALT1/NLRP3/IL1A/RPS6KA3/TNIP2/CHMP5/SBNO2/RIPK2/B2M/HMGB2/DUSP10/TICAM1/NR4A1/IL10RA/ADAM17/ADAM9/C5AR1/MAPKAPK2
	GO:0071216	cellular response to biotic stimulus	161	2.37388	1e-10	2.15263e-08	TNFAIP3/NFKBIA/NFKB1/TNIP1/IRAK2/IL1B/CXCL8/ICAM1/CD55/HCK/TLR2/ZC3H12A/CXCL2/CAPN2/TNFRSF1B/PPARD/CCL3/CXCL3/TNF/ZFP36/LYN/CXCL1/VIM/CD40/CCL5/MALT1/NLRP3/SMC1A/IL1A/BID/TNIP2/CHMP5/SBNO2/RIPK2/HMGB2/TICAM1
	GO:0050727	regulation of inflammatory response	201	2.33745	1e-10	2.15263e-08	TNFAIP3/NFKBIA/NFKB1/TNIP1/IL1B/BIRC3/HCK/NFKBIZ/TLR2/IL1R1/TNFAIP6/LDLR/TNFRSF1B/PPARD/CCL3/RHBDF2/PTGS2/TNF/ZFP36/C3/ANXA1/SLAMF8/LYN/NINJ1/BCL6/S100A8/PTPN2/SOCS3/FGR/LRRK2/CYLD/S100A9/CCL5/PIK3AP1/BIRC2/NLRP3/CD81/ETS1/ADORA2A/KLF4/SBNO2/PSMA6/SPHK1/DUSP10/SAA1/MEFV/PLA2G7/BRD4/ASH1L/LACC1/ABCC1/ZYX/IL6ST/ALOX5/FURIN/METRNL
	GO:0019221	cytokine-mediated signaling pathway	272	2.33322	1e-10	2.15263e-08	TNFAIP3/FOXO3/NFKBIA/IL1R2/TRAF1/IRAK2/IRAK3/CD44/IL1B/CXCL8/BIRC3/HCK/CCL20/EBI3/IL7R/IL1R1/CXCL2/TRAF3/FLT3/TNFRSF1B/CCL3/IFNGR1/STAT3/ACSL1/IFNGR2/CXCL3/TNF/PTPN1/IL1RN/F3/CXCL1/PTPN2/STAT4/LIMS1/IL13RA1/STAT5A/CCL3L3/CYLD/CCL4/CCL5/IRF1/BIRC2/IL4R/CLCF1/ACKR3/IL1A/JAK1/HSP90AB1/EXT1/TNIP2/IL27RA/STAT6/SPHK1/IL10RB/RIPK2/IFITM3/LRP8/EGR1/IL10RA/ADAM17
	GO:0006954	inflammatory response	430	2.25587	1e-10	2.15263e-08	TNFAIP3/NFKBIA/NFKB1/TNIP1/REL/CD163/IL1R2/IRAK2/RELB/CD44/IL1B/CXCL8/ICAM1/BIRC3/HCK/NFKBIZ/CCL20/ADGRE2/TLR2/IL1R1/ZC3H12A/KDM6B/CXCL2/TNFAIP6/NFKBID/LDLR/PER1/TNFRSF1B/PPARD/PTX3/CCL3/RHBDF2/STAT3/CXCL3/PTGS2/MAP2K3/TNF/ZFP36/HRH1/C3/ANXA1/SLAMF8/LYN/NINJ1/IL1RN/F3/BCL6/CXCL1/S100A8/PTPN2/TPST1/GPR68/B4GALT1/SOCS3/NFE2L2/CCL3L3/FGR/CAMK1D/LRRK2/CYLD/CCL4/CD40/S100A9/CCL5/PIK3AP1/TMIGD3/BIRC2/N…
	GO:0009617	response to bacterium	340	2.19195	1e-10	2.15263e-08	TNFAIP3/NFKBIA/NFKB1/FKBP5/TNIP1/SOD2/IRAK2/IRAK3/IL1B/CXCL8/ICAM1/CD55/HCK/CCL20/BCL3/IL7R/TLR2/ZC3H12A/GCH1/CXCL2/NFKB2/GBP2/CAPN2/TNFRSF1B/PPARD/CCL3/JUN/CXCL3/PTGS2/TNF/ZFP36/C3/SLAMF8/LYN/CXCL1/S100A8/TAB2/FGR/VIM/CD40/S100A9/CCL5/OPTN/MALT1/NLRP3/RGS1/GNLY/IL1A/RBPJ/RPS6KA3/CYBA/TNIP2/CHMP5/SBNO2/IL27RA/CFP/RIPK2/B2M/HMGB2/DUSP10/TICAM1/NR4A1/IL10RA/ADAM17/ADAM9/HP/C5AR1/MAPKAPK2
	GO:0031347	regulation of defense response	364	1.98828	1e-10	2.15263e-08	TNFAIP3/NFKBIA/NFKB1/TNIP1/IRAK3/IL1B/BIRC3/HCK/NFKBIZ/TLR2/IL1R1/ZC3H12A/TNFAIP6/LDLR/TRAF3/TNFRSF1B/HSP90AA1/PPARD/CCL3/RHBDF2/NECTIN2/PTGS2/TNF/ZFP36/PTPN1/C3/ANXA1/SLAMF8/LYN/NINJ1/BCL6/S100A8/PTPN2/SOCS3/FGR/LRRK2/CYLD/S100A9/CCL5/OPTN/PIK3AP1/IRF1/BIRC2/NLRP3/CD81/ETS1/ADORA2A/HSP90AB1/CYBA/CRK/IFI16/KLF4/SBNO2/PSMA6/SPHK1/RIPK2/HMGB2/LRP8/DUSP10/SAA1/MEFV/PLA2G7/BRD4/SIN3A/ASH1L/LACC1/ABCC…
	GO:0001817	regulation of cytokine production	455	1.94706	1e-10	2.15263e-08	TNFAIP3/NFKB1/REL/IL1R2/RELB/ATP2B1/IRAK3/IL1B/CD55/CD58/CD83/BCL3/PANX1/EBI3/TLR2/IL1R1/ZC3H12A/ITGAV/PER1/TRAF3/CAPN2/TNFRSF1B/HSP90AA1/NR4A3/CCL3/IFNGR1/STAT3/PTGS2/MAP2K3/TNF/ZFP36/C3/ANXA1/LYN/EZR/F3/BCL6/CYP1B1/RUNX1/TWIST1/MCOLN2/IGF2BP3/FGR/LRRK2/CYLD/POU2F2/CD40/PSEN1/MALT1/IRF1/NLRP3/CD81/SMAD7/IL4R/DDX21/IL1A/RAC1/HSP90AB1/ITGB8/C3AR1/CYBA/IFI16/KLF4/IL27RA/GBP1/RGCC/SPHK1/RIPK2/B2M/HM…
	GO:0001816	cytokine production	464	1.93938	1e-10	2.15263e-08	TNFAIP3/NFKB1/REL/IL1R2/RELB/ATP2B1/IRAK3/IL1B/CD55/CD58/CD83/BCL3/PANX1/EBI3/TLR2/IL1R1/ZC3H12A/ITGAV/PER1/TRAF3/CAPN2/TNFRSF1B/HSP90AA1/NR4A3/CCL3/IFNGR1/STAT3/PTGS2/MAP2K3/TNF/ZFP36/C3/ANXA1/LYN/EZR/F3/BCL6/CYP1B1/RUNX1/TWIST1/MCOLN2/IGF2BP3/FGR/LRRK2/CYLD/POU2F2/CD40/PSEN1/MALT1/IRF1/NLRP3/CD81/SMAD7/IL4R/DDX21/IL1A/RAC1/HSP90AB1/ADAMTS3/ITGB8/C3AR1/CYBA/IFI16/KLF4/NFATC1/IL27RA/GBP1/RGCC/SPH…
	GO:0071396	cellular response to lipid	379	1.91068	1e-10	2.15263e-08	TNFAIP3/FOXO3/NFKBIA/NFKB1/TNIP1/CYP7B1/IRAK2/ATP2B1/IL1B/CXCL8/ICAM1/CD55/HCK/TLR2/ZC3H12A/CXCL2/LDLR/PER1/CAPN2/FLT3/TNFRSF1B/PPARD/NR4A3/HMGA2/CCL3/CFLAR/CXCL3/TNF/ZFP36/ANXA1/LYN/NPC1/CXCL1/NR3C1/VIM/INSIG1/CD40/CCL5/GRAMD1A/KLF9/MALT1/HMGCS1/MSN/NLRP3/IL1A/ADTRP/TNIP2/KLF4/CHMP5/SBNO2/ADCY8/ZBTB7A/EIF4E/RIPK2/HMGB2/LRP8/TICAM1/AKR1C2/ALDH1A2
	GO:0048514	blood vessel morphogenesis	375	1.8682	1e-10	2.15263e-08	TNFAIP3/IL1B/CXCL8/PDGFRA/ANPEP/ANXA2/AGO2/JUNB/ZC3H12A/LDLR/ITGAV/SAT1/MMP19/HMGA2/TNFAIP2/ROCK1/JUN/STAT3/PTGS2/TNF/C3/ANXA1/FLT1/FMNL3/E2F7/NINJ1/HIPK2/F3/CYP1B1/RUNX1/TWIST1/SHB/B4GALT1/NFE2L2/NIBAN2/YWHAZ/CD40/RSPO3/JAG1/THSD7A/SMAD7/ELK3/ETS1/ACKR3/IL1A/JAK1/RBPJ/ITGB8/C3AR1/ADTRP/ACTG1/KLF4/VAV3/RGCC/PLXND1/PTEN/BTG1/SPHK1/NR4A1/QKI/NRCAM/PRDM1/C5AR1/HDAC9/EPHB2/HIF1A/TIPARP/THBS1/CCM2/RAP…
	GO:0001944	vasculature development	451	1.82411	1e-10	2.15263e-08	TNFAIP3/SOD2/IL1B/CXCL8/PDGFRA/ANPEP/ANXA2/AGO2/JUNB/CLIC4/MAP2K1/ZC3H12A/LDLR/ITGAV/SAT1/MMP19/HMGA2/TNFAIP2/ROCK1/CFLAR/JUN/STAT3/PTGS2/TNF/C3/ANXA1/FOSL1/FLT1/FMNL3/E2F7/NINJ1/HIPK2/F3/CYP1B1/RUNX1/TWIST1/SHB/B4GALT1/SOCS3/NFE2L2/NIBAN2/YWHAZ/CD40/PSEN1/RSPO3/LUZP1/JAG1/THSD7A/SMAD7/ELK3/TCF7L2/ETS1/ACKR3/IL1A/JAK1/RBPJ/ITGB8/C3AR1/ADTRP/ACTG1/KLF4/NFATC1/VAV3/RGCC/PLXND1/PTEN/BTG1/SPHK1/EGR1/…
	GO:0000165	MAPK cascade	487	1.78551	1e-10	2.15263e-08	NFKB1/TNIP1/TRAF1/IRAK3/CD44/IL1B/ICAM1/PDGFRA/MAP4K4/SPRED2/CCL20/MAP2K1/ZC3H12A/ITGAV/PER1/IQGAP1/RAP1B/MAPK6/TRAF3/FLT3/DUSP1/ROCK1/CCL3/CFLAR/MAP2K3/TNF/ZFP36/PTPN1/SPAG9/LYN/EZR/FLT1/HIPK2/PTPN2/CCL3L3/PIK3R5/RNF149/YWHAZ/LRRK2/CYLD/CCL4/CD40/PSEN1/TAOK3/SDCBP/CCL5/MAP3K5/TNIK/DUSP2/MAP3K8/ARL6IP5/CD81/ACKR3/KLF4/GBP1/GLIPR2/PTEN/SPHK1/DUSP16/NTRK1/RIPK2/DUSP4/DUSP10/ATF3/ATP6AP2/ADAM9/C1QTN…
	GO:1901652	response to peptide	335	1.90539	1.74176e-10	3.06766e-08	TNFAIP3/FOXO3/NFKBIA/NFKB1/AREG/ATP2B1/NAMPT/IL1B/ICAM1/CCND3/TLR2/IRS2/IQGAP1/BTG2/CPEB2/RAP1B/NR4A3/KLF10/ROCK1/CFLAR/STAT3/KANK1/PTGS2/PTPN1/RAB31/ANXA1/PTPRE/LYN/CACNA1A/PTPN2/STAT4/NR4A2/SOCS3/STAT5A/NFE2L2/VIM/INSIG1/CD40/PSEN1/JAG1/SYAP1/RAB13/CYBA/CRK/KLF4/CHMP5/ADCY8/STAT6/PTEN/BTG1/RIPK2/TIMP1/KLF3/EGR1/NR4A1/SRSF5
	GO:0070555	response to interleukin-1	82	2.42081	7.62742e-10	1.18217e-07	NFKB1/IL1R2/IRAK2/TANK/IRAK3/IL1B/CXCL8/ICAM1/CCL20/IL1R1/ZC3H12A/GBP2/CCL3/ANXA1/IL1RN/CCL3L3/CCL4/CD40/CCL5/ETS1/CYBA/TNIP2/GBP1/RIPK2/EGR1
	GOBP Pathway Releated Figure 6D (ii) [DOWNREGULATED]
	ID	Description	setSize	NES	pvalue	qvalues	core_enrichment
	GO:0043039	tRNA aminoacylation	43	-1.88426	5.53403e-06	0.000202292	SARS2/FARS2/EARS2/FARSA/LARS1/YARS1/WARS1/QRSL1/FARSB/GARS1/MARS2/IARS2/SARS1/TARS3/TARS1/NARS2/EPRS1/IARS1/MARS1/GATB/QARS1/AARS2/AARS1
	GO:0006418	tRNA aminoacylation for protein translation	40	-1.82925	3.60982e-05	0.000858105	SARS2/FARS2/EARS2/FARSA/LARS1/YARS1/WARS1/FARSB/GARS1/MARS2/IARS2/SARS1/TARS3/TARS1/NARS2/EPRS1/IARS1/MARS1/QARS1/AARS2/AARS1
	GO:0006740	NADPH regeneration	15	-1.83155	4.797e-05	0.00105012	SHPK/TKT/NNT/RPE
	GO:1901264	carbohydrate derivative transport	59	-1.81716	5.61822e-05	0.0011831	CD47/SLC25A19/VLDLR/SLC35B4/SLC35A3/CR1/ABCD1/SLC29A2/SLC19A1/SLC10A7/SLC17A9/SLC35B1/PLEKHA8/SLC35C1/SLC25A5/SLC29A1/ABCC5/SLC35A1/SCARB1/PSAP/SLC37A2/ABCC6/SLC15A2
	GO:0046488	phosphatidylinositol metabolic process	124	-1.65553	0.000149801	0.00249116	PIGP/PIP4P1/INPP5E/PGAP2/SH3YL1/MTM1/PIGN/SOCS5/ITPKB/PGAP1/PIGO/PIP5K1A/PIGU/EFR3A/PIGX/INPP5D/CISH/OCRL/MTMR8/IMPA2/BPNT2/SOCS6/INPP4A/LCLAT1/PIGA/MTMR3/PIGB/SOCS7/PIK3CG/PIK3C2A/PIK3CB/PIKFYVE/PLCG2/INPPL1/CSF1R/TTC7A/FIG4/ATM/PLCB2
	GO:0036092	phosphatidylinositol-3-phosphate biosynthetic process	16	-1.7325	0.000337074	0.00463146	OCRL/INPP4A/PIK3CG/PIK3C2A/PIK3CB/PIKFYVE/FIG4/ATM
	GO:0006767	water-soluble vitamin metabolic process	46	-1.69154	0.000440767	0.00559953	LMBRD1/FLAD1/SLC46A1/SHMT2/SLC25A19/MTRR/MCCC1/CLYBL/SLC19A1/MTR/MMACHC/PSAT1/SLC23A2/ACP3
	GO:0006907	pinocytosis	18	-1.74902	0.000456149	0.00577601	ANKFY1/APPL2/DOCK2/APPL1/PPT1/AXL
	GO:0006098	pentose-phosphate shunt	14	-1.69092	0.000613805	0.00716366	SHPK/TKT/RPE
	GO:0006862	nucleotide transport	27	-1.71845	0.000674307	0.00768459	CD47/SLC25A19/CR1/SLC25A36/ABCD1/SLC19A1/SLC17A9/SLC25A5/SLC29A1/ABCC5/ABCC6
	GO:0006491	N-glycan processing	14	-1.64852	0.00139711	0.0137032	MAN1B1/MAN2A2/FUT8/GANC/GANAB/MAN1C1/MAN1A2/MGAT4A
	GO:0046365	monosaccharide catabolic process	28	-1.67812	0.00140881	0.01375	PFKL/FUT8/LRP5/FUT10/FOXK1/HK2/GALM/RPE
	GO:2000369	regulation of clathrin-dependent endocytosis	16	-1.6413	0.0017434	0.0156485	TNK2/AAK1/SNAP91/SMAP1/PIK3CB/BMP2K
	GO:0010970	transport along microtubule	125	-1.49594	0.00313675	0.0233732	HTT/RABL2B/DST/ARL8A/RAB1A/MAP1B/MAP1S/SPG11/OPA1/BAG3/IFT140/KIFAP3/KIF5A/CEP131/AP3M2/TRAF3IP1/ARL3/DTNBP1/FYCO1/IFT52/PRKCZ/TTC21B/KIF3A/COPG1/WASF1/RHOT2/BLOC1S5/PCM1/DYNC2LI1/DYNC2H1/SPAST/MAPK8IP3/AP3B1/BICD2/BORCS5/MAPT/TTC21A/LRPPRC/RAB6A/RHOT1/IFT172/TMEM201/BICDL1/APBA1/IFT122/COPG2
	GO:0036503	ERAD pathway	96	-1.5301	0.00337285	0.0245656	HERPUD1/ATXN3/FAM8A1/JKAMP/TMUB2/UBXN6/MAN1B1/HSPA5/AMFR/CALR/UBE4B/EDEM3/TMEM67/EDEM2/EDEM1/UGGT1/ERLIN2/OS9/BAG6/PRKN/GET4/USP19/CANX/SYVN1/USP25/RNF121/RHBDD1/RCN3/NGLY1/STT3B/SEL1L
	GO:0042219	cellular modified amino acid catabolic process	16	-1.57554	0.0047317	0.03127	ABHD12/GGACT/GGT5/PCYOX1L/AHCY/ALDH4A1/DMGDH
	GO:0006895	Golgi to endosome transport	17	-1.62824	0.0049972	0.0322177	GBF1/CORO7/WIPI1/VPS13A/KIF16B/VPS13C/DOP1A/DOP1B/MON2
	GO:0070633	transepithelial transport	16	-1.56553	0.00570613	0.0347637	SLC1A1/P2RY6/SLC23A2/ITPR1
	GO:0090183	regulation of kidney development	12	-1.58625	0.00659498	0.0385479	MAGED1/RET/AGT/MYC/LGR4
	GO:0005980	glycogen catabolic process	13	-1.58585	0.00658594	0.0385479	AGL/PYGL/GAA
