# Supplementary material for: Tumor Microenvironment On‐A‐Chip and Single‐Cell Analysis Reveal Synergistic Stromal–Immune Crosstalk on Breast Cancer Progression
Source: Adv Sci (Weinh). 2025 Mar 8;12(16):2413457. doi: 10.1002/advs.202413457 (PMC12021108; doi:10.1002/advs.202413457)
Supplement: Supplementary file 12 — Supporting Information [file ADVS-12-2413457-s003.xlsx]

## Sheet: Table S2
	DEGs Related to Figure 5B (DEG t-test)
	Top 100 Upregulated Genes: 3D vs. 2D Cancer Cells					Top 100 Downregulated Genes: 3D vs. 2D Cancer Cells
	Gene	p_val	avg_log2FC	p_val_adj		Gene	p_val	avg_log2FC	p_val_adj
	MAP2K3	0	0.552929	0		OSBPL5	0	-0.803027	0
	NAV3	0	1.89252	0		ABCC2	0	-0.66754	0
	ATP2B1	0	1.04071	0		CLEC2D	0	-0.579181	0
	HSP90AA1	0	1.09384	0		ASNS	0	-0.669469	0
	CXCL2	0	0.760862	0		KIZ	0	-0.752235	0
	AKR1B1	0	1.06228	0		AARS1	0	-0.918115	0
	NFKBIA	0	1.23931	0		PARP4	0	-0.625764	0
	RELB	0	0.634107	0		SLC7A5	0	-0.747854	0
	ITGB8	0	0.721386	0		PPP1R13L	0	-0.619371	0
	NFKB1	0	1.59503	0		LIFR	0	-0.999187	0
	INPP4B	0	1.34837	0		TGFBI	0	-1.39389	0
	KYNU	0	1.76805	0		USP45	0	-0.639828	0
	PIK3R3	0	1.07879	0		PNISR	0	-0.59561	0
	STAG1	0	0.795029	0		DMGDH	0	-1.16769	0
	TNFAIP3	0	1.90173	0		CTIF	0	-0.720894	0
	ACAT2	0	0.591403	0		SORT1	0	-0.778316	0
	EREG	0	0.83419	0		TUT4	0	-0.631256	0
	IRF1	0	1.04487	0		CALCOCO2	0	-0.659393	0
	IRAK2	0	1.22849	0		FASTKD1	0	-0.620303	0
	IER3	0	0.777358	0		FGD4	0	-0.812649	0
	ITGA11	0	0.960486	0		CORIN	0	-1.06567	0
	PHLDA1	0	0.764856	0		VWDE	0	-0.568953	0
	MEIS1	0	0.990654	0		OGT	0	-0.781771	0
	LRIG1	0	0.898187	0		ATM	0	-0.573421	0
	NFKBIZ	0	0.919026	0		FOXO1	0	-0.924023	0
	CDH18	0	1.48594	0		SLC7A11	0	-1.12953	0
	TNIP1	0	1.03234	0		DLG5	0	-1.1518	0
	WTAP	0	0.957862	0		ACSL1	0	-0.761204	0
	ARID5B	0	1.00793	0		KCNMA1	0	-1.18616	0
	LMNTD1	0	0.612977	0		TSC22D3	0	-0.901161	0
	GRAMD2B	0	0.965187	0		PTPDC1	0	-0.674719	0
	PLPP3	0	1.16114	0		LAPTM5	0	-1.02382	0
	PDLIM5	0	1.11592	0		SLC22A15	0	-0.616592	0
	NNMT	0	1.36685	0		MIOS	0	-0.691011	0
	COL3A1	0	0.587712	0		SUN1	0	-0.519045	0
	CXCL8	0	1.12347	0		ABCA1	0	-0.739235	0
	CSF1	0	1.09965	0		ANPEP	0	-0.645413	0
	AKR1C1	0	0.802384	0		LENG8	0	-0.699007	0
	S100A4	0	0.723357	0		MAT2A	0	-1.17642	0
	SVIL	0	0.942091	0		AKAP13	0	-0.569254	0
	MAP3K5	0	0.956412	0		C11orf80	0	-0.648609	0
	LPAR1	0	0.997873	0		RNF213	0	-0.783692	0
	MIR3142HG	0	0.555243	0		IL20RB	0	-0.687039	0
	HIVEP2	0	0.907784	3.71177e-305		XPOT	0	-0.668292	0
	MECOM	5.67639e-307	0.911817	1.16462e-302		CYP4X1	0	-0.668979	0
	NEK10	9.21656e-306	0.897243	1.89096e-301		MME	0	-1.00695	0
	NFKB2	1.15492e-301	0.547874	2.36956e-297		FLNA	0	-0.794901	0
	LINC00511	3.29774e-300	0.957237	6.76596e-296		PSAP	0	-0.754436	0
	ARMC9	3.7748e-298	0.856417	7.74476e-294		TXNRD1	0	-1.21254	0
	CD44	5.69574e-298	1.08676	1.16859e-293		CCDC18-AS1	0	-0.895263	0
	STAT3	3.65847e-293	0.690829	7.50608e-289		ACAD11	0	-0.822164	0
	MAP3K8	3.64342e-291	0.551148	7.47521e-287		NEAT1	0	-1.39901	0
	GBP2	3.41213e-290	0.783577	7.00067e-286		TXNIP	0	-0.829321	0
	PID1	2.61119e-285	1.14796	5.35739e-281		COL28A1	0	-0.960699	2.358e-304
	DPYD	5.85994e-285	0.828638	1.20228e-280		IARS1	0	-0.643049	4.48355e-304
	NRP1	2.48979e-284	0.850584	5.10829e-280		LINC00598	4.85483e-307	-1.02071	9.96065e-303
	NAMPT	7.63448e-283	0.935496	1.56637e-278		EIF1	6.61827e-305	-0.460491	1.35787e-300
	ETS2	9.72103e-283	0.685392	1.99446e-278		PSAT1	1.07698e-302	-0.63196	2.20964e-298
	DOCK10	3.29093e-279	0.862879	6.75199e-275		DMKN	4.50965e-294	-0.741796	9.25245e-290
	SLIT2	5.75276e-279	1.03138	1.18029e-274		MTCL1	7.65121e-293	-0.627649	1.5698e-288
	ARHGAP24	7.16712e-278	0.739483	1.47048e-273		AHNAK2	1.51246e-290	-0.53658	3.10311e-286
	PTMA	1.75097e-275	0.839327	3.59246e-271		RPL37A	3.19089e-290	-0.429699	6.54675e-286
	SON	1.59209e-269	0.565862	3.26648e-265		VEGFA	1.27693e-288	-0.575474	2.61987e-284
	NR3C1	2.79929e-269	0.750351	5.7433e-265		PFKFB3	6.45898e-288	-0.519101	1.32519e-283
	PARVA	4.3907e-267	0.572175	9.0084e-263		LAMA3	3.3881e-287	-0.623689	6.95137e-283
	GCH1	1.51183e-260	0.329075	3.10182e-256		SKIC3	6.82555e-287	-0.43316	1.4004e-282
	DNER	1.28787e-259	0.586463	2.64233e-255		TMEM161B-DT	1.07064e-286	-0.655627	2.19664e-282
	TP63	6.85547e-257	1.12011	1.40654e-252		ABLIM3	2.68656e-285	-0.553502	5.51202e-281
	ERCC6L2-AS1	1.0609e-254	0.394966	2.17665e-250		SRSF1	4.98765e-283	-0.484869	1.02332e-278
	SPAG16	7.88163e-253	0.739736	1.61707e-248		MBNL1	1.64857e-278	-0.477448	3.38237e-274
	RGL1	6.89349e-248	0.770661	1.41434e-243		TTC28-AS1	5.66514e-277	-0.541	1.16232e-272
	IFNGR2	8.38331e-248	0.514264	1.72e-243		CEP152	1.26296e-275	-0.565614	2.59122e-271
	PNRC1	8.62944e-248	0.598997	1.7705e-243		BTAF1	7.58401e-271	-0.457623	1.55601e-266
	BDKRB2	3.00376e-247	0.478897	6.1628e-243		EZH1	1.45286e-267	-0.500264	2.98084e-263
	DSTN	2.33577e-246	0.647812	4.7923e-242		PLXNA3	1.45673e-267	-0.556437	2.98877e-263
	SPRY4	1.69144e-245	0.627467	3.47033e-241		DNHD1	8.86547e-267	-0.538227	1.81893e-262
	PDGFRA	6.68986e-245	0.593131	1.37256e-240		MPRIP	1.09027e-264	-0.484443	2.23691e-260
	CXCL3	1.116e-244	0.46046	2.28969e-240		PTPRF	3.62078e-263	-0.510378	7.42875e-259
	CALD1	2.92186e-243	0.715599	5.99478e-239		HACE1	1.54327e-261	-0.477051	3.16632e-257
	BIRC3	3.28515e-243	0.767651	6.74014e-239		CCDC14	2.46232e-261	-0.472219	5.05194e-257
	ICAM1	3.61466e-243	0.709299	7.41619e-239		BLTP1	3.6685e-261	-0.437087	7.52665e-257
	CACNB2	3.86619e-239	0.715395	7.93226e-235		ITGB4	1.59703e-259	-0.807333	3.27664e-255
	SUSD6	6.79269e-238	0.584397	1.39366e-233		AKNA	5.91269e-259	-0.710975	1.21311e-254
	SEMA3C	1.80406e-237	0.885883	3.70139e-233		MBNL2	4.04624e-258	-0.516972	8.30168e-254
	H3-3B	3.25773e-237	0.618492	6.68388e-233		ADAMTSL4	3.62353e-255	-0.492147	7.4344e-251
	LRP8	4.12431e-237	0.624381	8.46185e-233		DOCK11	1.61209e-254	-0.658081	3.30753e-250
	TNC	2.88303e-236	0.782176	5.91511e-232		SREBF1	1.64849e-252	-0.537493	3.38221e-248
	RASGEF1B	7.85229e-236	0.625961	1.61105e-231		TPT1-AS1	1.86093e-251	-0.491683	3.81806e-247
	TNFAIP8	5.49638e-235	0.684603	1.12769e-230		TIAL1	7.50852e-251	-0.456139	1.54052e-246
	FOSL1	1.13731e-234	0.540639	2.33342e-230		DUSP1	1.05246e-250	-0.534249	2.15932e-246
	TRAF3	2.14298e-234	0.663477	4.39674e-230		DYNC1H1	1.79848e-250	-0.409693	3.68995e-246
	REL	4.85265e-234	0.605059	9.95618e-230		EEF2	1.05152e-249	-0.357983	2.1574e-245
	PLEKHG2	5.09614e-234	0.533775	1.04558e-229		PHKA1	6.75146e-249	-0.555739	1.3852e-244
	MGAT4C	2.61051e-232	0.885567	5.35598e-228		SLC20A1	1.91773e-248	-0.552156	3.93461e-244
	ACO1	3.54467e-231	0.587674	7.27261e-227		ERGIC1	6.71108e-247	-0.460435	1.37691e-242
	TNFAIP2	4.24204e-228	0.822951	8.70339e-224		LPIN3	1.28063e-246	-0.495129	2.62748e-242
	SLC9A9	3.90944e-221	0.664662	8.02099e-217		GARS1-DT	2.65214e-245	-0.467265	5.44141e-241
	MGP	1.10262e-220	0.467995	2.26225e-216		DDRGK1	6.98016e-245	-0.479139	1.43212e-240
	AKR1C2	7.18447e-220	0.977842	1.47404e-215		ATP1A2	1.47397e-244	-0.868984	3.02414e-240
	CYB5R3	2.67722e-219	0.577153	5.49286e-215		SLC16A7	1.61789e-244	-0.48946	3.31942e-240

## Sheet: Table S3
	DEGs Related to Figure S4C (Wilcoxon test)
	Top 100 Upregulated Genes: 3D vs. 2D Cancer Cells					Top 100 Downregulated Genes: 3D vs. 2D Cancer Cells
	Gene	p_val	avg_log2FC	p_val_adj		Gene	p_val	avg_log2FC	p_val_adj
	NAV3	0	1.89252	0		OSBPL5	0	-0.803027	0
	ATP2B1	0	1.04071	0		ABCC2	0	-0.66754	0
	HSP90AA1	0	1.09384	0		CLEC2D	0	-0.579181	0
	NFKBIA	0	1.23931	0		ASNS	0	-0.669469	0
	ITGB8	0	0.721386	0		KIZ	0	-0.752235	0
	NFKB1	0	1.59503	0		AARS1	0	-0.918115	0
	INPP4B	0	1.34837	0		PTGS1	0	-0.480238	0
	STAG1	0	0.795029	0		PARP4	0	-0.625764	0
	TNFAIP3	0	1.90173	0		SLC7A5	0	-0.747854	0
	IRAK2	0	1.22849	0		PPP1R13L	0	-0.619371	0
	WTAP	0	0.957862	0		AKNA	0	-0.710975	0
	NNMT	0	1.36685	0		VSIR	0	-0.461617	0
	SVIL	0	0.942091	0		LIFR	0	-0.999187	0
	ARHGAP24	9.83e-307	0.739483	2.02e-302		TNNI3K	0	-0.482633	0
	GRAMD2B	2.58e-304	0.965187	5.29e-300		DUSP1	0	-0.534249	0
	MECOM	2.35e-303	0.911817	4.82e-299		TGFBI	0	-1.39389	0
	DPYD	4.85e-297	0.828638	9.95e-293		USP45	0	-0.639828	0
	LRIG1	1.98e-295	0.898187	4.06e-291		PNISR	0	-0.59561	0
	SON	8.66e-292	0.565862	1.78e-287		ITGB4	0	-0.807333	0
	LPAR1	2.24e-284	0.997873	4.6e-280		DMGDH	0	-1.16769	0
	PIK3R3	9.23e-283	1.07879	1.89e-278		CTIF	0	-0.720894	0
	AKR1B1	6.19e-280	1.06228	1.27e-275		SORT1	0	-0.778316	0
	EXT1	1.28e-278	1.0426	2.63e-274		TUT4	0	-0.631256	0
	PLPP3	3.07e-273	1.16114	6.3e-269		PSAT1	0	-0.63196	0
	LINC00511	2.5e-272	0.957237	5.12e-268		CALCOCO2	0	-0.659393	0
	STAT3	4.63e-272	0.690829	9.49e-268		FASTKD1	0	-0.620303	0
	CSF1	1.36e-266	1.09965	2.8e-262		FGD4	0	-0.812649	0
	HIVEP2	1.14e-260	0.907784	2.33e-256		CORIN	0	-1.06567	0
	MEIS1	1.32e-259	0.990654	2.7e-255		OGT	0	-0.781771	0
	RELB	7.07e-257	0.634107	1.45e-252		ATM	0	-0.573421	0
	PDLIM5	6.65e-255	1.11592	1.37e-250		FOXO1	0	-0.924023	0
	VCL	8.55e-247	1.02987	1.75e-242		SLC7A11	0	-1.12953	0
	NRP1	4.13e-244	0.850584	8.47e-240		DLG5	0	-1.1518	0
	NR3C1	7.68e-244	0.750351	1.58e-239		ACSL1	0	-0.761204	0
	PHLDA1	1.44e-243	0.764856	2.95e-239		SYCP2L	0	-0.327329	0
	CALD1	1.75e-241	0.715599	3.59e-237		KCNMA1	0	-1.18616	0
	ARID5B	5.96e-239	1.00793	1.22e-234		TSC22D3	0	-0.901161	0
	PTMA	1.28e-238	0.839327	2.63e-234		PTPDC1	0	-0.674719	0
	AKR1C1	5.12e-238	0.802384	1.05e-233		DMKN	0	-0.741796	0
	IRF1	6.48e-238	1.04487	1.33e-233		LAPTM5	0	-1.02382	0
	TNIP1	6.35e-236	1.03234	1.3e-231		MIOS	0	-0.691011	0
	S100A4	4.37e-235	0.723357	8.97e-231		SUN1	0	-0.519045	0
	CXCL8	1.11e-233	1.12347	2.27e-229		ABCA1	0	-0.739235	0
	ITGA11	4.78e-230	0.960486	9.82e-226		ANPEP	0	-0.645413	0
	MAP3K5	7.11e-226	0.956412	1.46e-221		LENG8	0	-0.699007	0
	TP63	3.14e-225	1.12011	6.45e-221		MAT2A	0	-1.17642	0
	SEMA3C	1.71e-218	0.885883	3.5e-214		AKAP13	0	-0.569254	0
	CD44	1.43e-216	1.08676	2.93e-212		C11orf80	0	-0.648609	0
	RGL1	1.25e-215	0.770661	2.57e-211		RNF213	0	-0.783692	0
	DSTN	7.58e-215	0.647812	1.56e-210		IL20RB	0	-0.687039	0
	CAMK2D	3e-213	0.635832	6.16e-209		XPOT	0	-0.668292	0
	ACAT2	1e-212	0.591403	2.06e-208		CYP4X1	0	-0.668979	0
	COL3A1	2.51e-212	0.587712	5.15e-208		MME	0	-1.00695	0
	PARVA	2.26e-208	0.572175	4.63e-204		FLNA	0	-0.794901	0
	CXCL2	3.57e-208	0.760862	7.32e-204		PSAP	0	-0.754436	0
	CDH18	2.41e-207	1.48594	4.94e-203		ZNF248	0	-0.556442	0
	EIF5B	6.81e-203	0.567875	1.4e-198		DDRGK1	0	-0.479139	0
	RASGEF1B	1.11e-202	0.625961	2.27e-198		TXNRD1	0	-1.21254	0
	MAML2	3.96e-202	0.741271	8.13e-198		COL28A1	0	-0.960699	0
	PITPNB	7.74e-202	0.536847	1.59e-197		LINC02649	0	-0.370546	0
	ETS2	1.05e-200	0.685392	2.16e-196		LINC00598	0	-1.02071	0
	NAMPT	6.31e-200	0.935496	1.29e-195		CCDC18-AS1	0	-0.895263	0
	SIK3	9.47e-200	0.523273	1.94e-195		TTC28-AS1	0	-0.541	0
	ARMC9	2.25e-196	0.856417	4.62e-192		ACAD11	0	-0.822164	0
	IER3	6.9e-196	0.777358	1.42e-191		NEAT1	0	-1.39901	0
	TRAF3	9.36e-193	0.663477	1.92e-188		CASC11	0	-0.716529	0
	FNDC3B	2.89e-190	0.598921	5.93e-186		TXNIP	0	-0.829321	0
	YWHAB	6.03e-189	0.522526	1.24e-184		ADAMTSL4	1.37729e-307	-0.492147	2.82578e-303
	LRP8	7.54e-188	0.624381	1.55e-183		VWDE	1.07582e-302	-0.568953	2.20725e-298
	EREG	1.08e-187	0.83419	2.22e-183		CEP152	8.32882e-302	-0.565614	1.70882e-297
	SUPT6H	1.3e-186	0.461103	2.66e-182		SLC22A15	2.96219e-300	-0.616592	6.07752e-296
	NFKBIZ	1.83e-185	0.919026	3.76e-181		ATP1A2	3.00979e-300	-0.868984	6.17519e-296
	CAPZB	5.3e-185	0.469982	1.09e-180		LAMA3	1.33292e-296	-0.623689	2.73474e-292
	DOCK10	1.81e-184	0.862879	3.72e-180		MTCL1	1.85884e-294	-0.627649	3.81377e-290
	C3	9.28e-182	0.661214	1.9e-177		NEBL	9.50356e-294	-0.734113	1.94985e-289
	TGFBR3	1.97e-180	0.788222	4.05e-176		EIF1	1.10195e-293	-0.460491	2.26087e-289
	MIR4307HG	7.05e-180	0.545123	1.45e-175		CLMN	6.08833e-290	-0.592535	1.24914e-285
	SLIT2	9.05e-180	1.03138	1.86e-175		IARS1	2.42592e-283	-0.643049	4.97726e-279
	MIR3142HG	5.86e-179	0.555243	1.2e-174		PKD1L2	3.1653e-283	-0.376409	6.49425e-279
	LMNTD1	9.74e-179	0.612977	2e-174		RPL37A	8.72886e-279	-0.429699	1.7909e-274
	XRCC5	2.36e-174	0.454632	4.84e-170		HACE1	4.41914e-278	-0.477051	9.06676e-274
	MAP2K3	1.23e-173	0.552929	2.52e-169		VEGFA	2.18274e-276	-0.575474	4.47833e-272
	PNRC1	8.23e-173	0.598997	1.69e-168		TMEM161B-DT	1.08555e-274	-0.655627	2.22723e-270
	ETS1	5.04e-171	0.627519	1.03e-166		PTPRF	4.76149e-273	-0.510378	9.76915e-269
	PRKD1	1.41e-169	0.724742	2.89e-165		ATP1A4	6.49009e-273	-0.199614	1.33157e-268
	PID1	7.75e-169	1.14796	1.59e-164		ZBTB16	7.33419e-273	-0.53041	1.50476e-268
	KYNU	2.41e-167	1.76805	4.95e-163		DOCK11	1.3433e-272	-0.658081	2.75605e-268
	NEK10	2.27e-165	0.897243	4.67e-161		AOC3	2.03387e-272	-0.467568	4.17289e-268
	LINGO2	1.1e-164	0.800608	2.25e-160		PFKFB3	4.40186e-270	-0.519101	9.03129e-266
	SPAG16	2.31e-164	0.739736	4.74e-160		7SK	4.61058e-269	-0.686367	9.45953e-265
	H3-3B	8.95e-164	0.618492	1.84e-159		DNHD1	1.00707e-268	-0.538227	2.06621e-264
	MT2A	1.58e-163	0.708788	3.24e-159		TFCP2L1	1.71934e-268	-0.659246	3.52757e-264
	ZNF804A	6.24e-162	0.62367	1.28e-157		LINC02646	5.12513e-267	-0.373644	1.05152e-262
	CYB5R3	6.95e-162	0.577153	1.43e-157		SLC38A1	2.6058e-263	-0.470986	5.34632e-259
	JMJD1C	8.11e-162	0.388213	1.66e-157		VDAC3	2.39456e-258	-0.437661	4.91291e-254
	AKR1C2	6.82e-161	0.977842	1.4e-156		EZH1	5.67876e-258	-0.500264	1.16511e-253
	NFKB2	4.81e-158	0.547874	9.88e-154		AHNAK2	4.59535e-256	-0.53658	9.42828e-252
	PNN	8.87e-158	0.424897	1.82e-153		LPIN3	3.59498e-255	-0.495129	7.37583e-251
	SNRNP70	2.07e-157	0.45313	4.25e-153		SREBF1	5.49395e-254	-0.537493	1.12719e-249
						PLXNA3	7.63189e-252	-0.556437	1.56583e-247

## Sheet: Table S4
	Pathway Related To Figure 5C (t-test)
	GSEA Analysis of Top 50 Enriched Pathway: 3D vs. 2D Cancer Cells [UPREGULATED]									GSEA Analysis of Top 50 Enriched Pathway: 3D vs. 2D Cancer Cells [DOWNREGULATED]
	ID	Description	setSize	NES	pvalue	qvalues	core_enrichment	color		ID	Description	setSize	NES	pvalue	qvalues	rank	core_enrichment	color
	HALLMARK_TNFA_SIGNALING_VIA_NFKB	HALLMARK_TNFA_SIGNALING_VIA_NFKB	152	2.01119	6.72549e-10	2.54861e-08	TNFAIP3/KYNU/NFKB1/NFKBIA/PLPP3/PDLIM5/CSF1/IRF1/ATP2B1/TNIP1/IER3/PHLDA1/CXCL2/RELB/MAP2K3/CD44/NFKB2/MAP3K8/NAMPT/ETS2/GCH1/IFNGR2/PNRC1/CXCL3/BIRC3/ICAM1/TNC/TNFAIP8/FOSL1/REL/TNFAIP2/TRAF1/PTX3/SOD2/F3/PTPRE/LDLR/ZC3H12A/TLR2/TANK/ZFP36/CDKN1A/LAMB3/SLC2A6/BCL3/PDE4B/NFKBIE/EGR3/GEM/DRAM1/CD83/TNFRSF9/CEBPD/EHD1/EFNA1/RIPK2/SPSB1/CCND1/NFAT5/IL6ST/NR4A2/IER5/MARCKS/JUNB/CCNL1	p.adjust < 0.05		HALLMARK_UNFOLDED_PROTEIN_RESPONSE	HALLMARK_UNFOLDED_PROTEIN_RESPONSE	105	-1.70295	2.0747e-05	0.000196551	1144	CHAC1/XBP1/SERP1/EXOSC10/SEC31A/EIF4EBP1/CEBPB/GOSR2/NPM1/DDIT4/MTHFD2/ATF4/HSPA9/HERPUD1/CEBPG/TARS1/EIF4A2/EDEM1/EEF2/VEGFA/IARS1/PSAT1/XPOT/ASNS/SLC7A5	p.adjust < 0.05
	GOBP_INNATE_IMMUNE_RESPONSE	GOBP_INNATE_IMMUNE_RESPONSE	447	1.77865	2.48127e-10	9.68219e-07	TNFAIP3/KYNU/NFKB1/NFKBIA/IRAK2/CSF1/HSP90AA1/IRF1/TNIP1/MAP3K5/NFKBIZ/EREG/RELB/NFKB2/GBP2/GCH1/IFNGR2/BIRC3/LRP8/TRAF3/REL/PTX3/IFITM3/C3/PRKD1/CYLD/TLR2/XRCC5/TANK/CAV1/TP53/CFB/IL34/CD36/IFNAR2/GBP1/CREBBP/RTN4/LYN/STAT1/CLU/RIPK2/STING1/PRDM1/MEFV/ANXA1/POLR3B/CD180/RFTN1/IFI16/MIF/TYK2/IKBKE/PARP1/SIRPA/TUBB4B/PML/LGALS3/TAX1BP1/ACTR3/CFH/C1R/IFNAR1/SP100/TNIP2	p.adjust < 0.05		KEGG_AMINOACYL_TRNA_BIOSYNTHESIS	KEGG_AMINOACYL_TRNA_BIOSYNTHESIS	40	-1.76308	1.08869e-05	0.000756353	355	TARS3/CARS1/TARS1/EPRS1/GARS1/LARS1/SARS1/YARS1/MARS1/IARS1/AARS1	p.adjust < 0.05
	HALLMARK_INFLAMMATORY_RESPONSE	HALLMARK_INFLAMMATORY_RESPONSE	102	1.84851	3.80939e-06	7.21779e-05	NFKB1/NFKBIA/IRAK2/CXCL8/CSF1/IRF1/ATP2B1/LPAR1/EREG/ITGB8/NAMPT/GCH1/IFNGR2/ICAM1/F3/PTPRE/LDLR/TLR2/AHR/CDKN1A/PDE4B/CD82/IL4R/TNFRSF9/LYN/PCDH7/RIPK2/EMP3/RGS16/MEFV/OSMR/TIMP1/RNF144B/GNA15/HRH1	p.adjust < 0.05		GOBP_AMINO_ACID_ACTIVATION	GOBP_AMINO_ACID_ACTIVATION	43	-1.80434	4.94633e-06	0.00175465	355	TARS3/CARS1/TARS1/EPRS1/GARS1/LARS1/SARS1/YARS1/MARS1/IARS1/AARS1	p.adjust < 0.05
	HALLMARK_IL6_JAK_STAT3_SIGNALING	HALLMARK_IL6_JAK_STAT3_SIGNALING	51	1.83619	1.83862e-05	0.000196551	CSF1/IRF1/CD44/STAT3/MAP3K8/IFNGR2/CXCL3/TLR2/CD36/IL4R/STAT1/IL6ST/TYK2/OSMR/FAS/TNFRSF21/IFNAR1	p.adjust < 0.05		MTOR_UP.N4.V1_UP	MTOR_UP.N4.V1_UP	156	-1.62945	7.9405e-05	0.00352026	789	NQO2/APOL6/MIPEP/EIF4EBP1/CEBPB/SLC43A1/PCK2/SYNPO/GFPT1/IFRD1/DDIT3/RBM28/DDIT4/LPCAT4/TRIB3/PANK3/ITPR1/SLC1A5/PHGDH/CARS1/HERPUD1/MAST2/CEBPG/GALK2/PFKM/KYAT1/SARS1/SLC3A2/GBE1/MARS1/ACACA/SREBF1/VEGFA/ASNS/SLC7A5/TSC22D3/SLC7A11	p.adjust < 0.05
	GOBP_INFLAMMATORY_RESPONSE	GOBP_INFLAMMATORY_RESPONSE	371	1.71549	1.6868e-07	0.000329104	TNFAIP3/NFKB1/NFKBIA/IRAK2/CXCL8/CSF1/TNIP1/NFKBIZ/IER3/CXCL2/RELB/MAP2K3/EXT1/CD44/NFKB2/STAT3/NR3C1/IFNGR2/BDKRB2/CXCL3/BIRC3/TNC/REL/PTX3/F3/ETS1/LDLR/MGLL/C3/ZC3H12A/PRKD1/CYLD/TLR2/H19/ZFP36/TMSB4X/IL34/CD36/IL4R/DHRS7B/SERPINA1/ADGRE5/LYN/APOD/CLU/SMAD1/EDNRB/RIPK2/STING1/CTSC/ABCF1/MEFV/HGF/ANXA1/CD180/HDAC9/RAC1/IFI16/MIF/PARK7/IL6ST/OSMR/TIMP1/SAA1/SIRPA/GPX4/PSMA6/HRH1/MT1X/ASH1L/IL6R/P…	p.adjust < 0.05		CSR_EARLY_UP.V1_DN	CSR_EARLY_UP.V1_DN	97	-1.63509	0.000326416	0.00733413	1829	SKP2/FUT10/NMT2/ZNF467/ACBD4/NPHP3/LRIG2/NDUFAF7/DENND11/SLC9A7/TAF15/CDRT4/LDB1/UBN2/STX16/HSPG2/ZNF337/STOX1/ANKZF1/CYP2R1/TCAIM/DHRS3/USP33/FBXO25/PAN2/GSDMB/YEATS2/SLC16A7/ADAMTSL4/TXNIP	p.adjust < 0.05
	GOBP_REGULATION_OF_RESPONSE_TO_BIOTIC_STIMULUS	GOBP_REGULATION_OF_RESPONSE_TO_BIOTIC_STIMULUS	278	1.73408	6.63713e-07	0.000556419	TNFAIP3/NFKBIA/IRAK2/HSP90AA1/IRF1/TNIP1/NFKBIZ/EREG/BIRC3/LRP8/TRAF3/ZC3H12A/CYLD/TLR2/XRCC5/CAV1/AHR/CD36/CREBBP/RTN4/LYN/TIGAR/STAT1/PPP2R3C/RIPK2/STING1/MEFV/POLR3B/CD180/RFTN1/IFI16/MIF/IKBKE/PARP1/CFH/TNIP2/PRDX2/HMGB1/SPINK5	p.adjust < 0.05		GOBP_TRNA_METABOLIC_PROCESS	GOBP_TRNA_METABOLIC_PROCESS	176	-1.61539	0.000106968	0.0160539	1783	TRMU/NARS1/ADAT2/QARS1/TSEN2/WDR6/TRMT2B/TRMT44/CARS2/DICER1/NARS2/TRMT1L/PUS10/OSGEPL1/EXOSC10/ELP1/TSEN15/TARS3/TARBP1/CARS1/TARS1/EPRS1/GARS1/ELP2/LARS1/SARS1/YARS1/MARS1/IARS1/AARS1	p.adjust < 0.05
	GOBP_POSITIVE_REGULATION_OF_RESPONSE_TO_BIOTIC_STIMULUS	GOBP_POSITIVE_REGULATION_OF_RESPONSE_TO_BIOTIC_STIMULUS	195	1.8328	7.04449e-07	0.000556419	TNFAIP3/NFKBIA/IRAK2/HSP90AA1/IRF1/TNIP1/NFKBIZ/EREG/BIRC3/TRAF3/CYLD/TLR2/XRCC5/CAV1/CD36/CREBBP/RTN4/LYN/RIPK2/STING1/MEFV/POLR3B/CD180/RFTN1/IFI16/MIF/IKBKE	p.adjust < 0.05		KEGG_PROXIMAL_TUBULE_BICARBONATE_RECLAMATION	KEGG_PROXIMAL_TUBULE_BICARBONATE_RECLAMATION	12	-1.51446	0.0031375	0.0435947	634	PCK2/ATP1A4/ATP1A2	p.adjust < 0.05
	GOBP_CYTOKINE_MEDIATED_SIGNALING_PATHWAY	GOBP_CYTOKINE_MEDIATED_SIGNALING_PATHWAY	237	1.74966	7.38433e-07	0.000556419	TNFAIP3/NFKBIA/IRAK2/CXCL8/CSF1/IRF1/NFKBIZ/EREG/CXCL2/EXT1/CD44/STAT3/SLIT2/IFNGR2/CXCL3/BIRC3/LRP8/TRAF3/TRAF1/EIF5A/IFITM3/CYLD/TANK/CAV1/TP53/TMSB4X/IL34/IL4R/IFNAR2/LYN/STAT1/IL27RA/RIPK2/STING1/IL6ST/TYK2/IKBKE/OSMR/FAS/IL6R/RIPK1/IFNAR1/SP100/TNIP2/GHR	p.adjust < 0.05		JAK2_DN.V1_DN	JAK2_DN.V1_DN	99	-1.47181	0.00884555	0.0595101	1149	PGAP1/CDRT4/SCG5/NPIPB4/CEP295/DIP2A/PVT1/CEP97/ANKRD36B/DOCK5/MROH7/GABRE/GABBR1/CAPRIN2/DMTF1/FAN1/PHC3/SEC31B/ADAMTSL4/CEP152/ATM/PNISR/NEAT1	p < 0.05
	GOBP_POSITIVE_REGULATION_OF_RESPONSE_TO_EXTERNAL_STIMULUS	GOBP_POSITIVE_REGULATION_OF_RESPONSE_TO_EXTERNAL_STIMULUS	310	1.69094	9.62052e-07	0.000556419	TNFAIP3/NFKBIA/IRAK2/CXCL8/CSF1/HSP90AA1/IRF1/TNIP1/LPAR1/NFKBIZ/EREG/NRP1/SLIT2/BIRC3/TRAF3/SEMA5A/F3/ETS1/LDLR/C3/PRKD1/CYLD/TLR2/XRCC5/CAV1/TMSB4X/IL34/VEGFC/CD36/CREBBP/RTN4/PDGFD/LYN/RIPK2/STING1/CTSC/NEDD9/MEFV/POLR3B/CD180/RFTN1/RAC1/IFI16/HSPB1/MIF/PARK7/IL6ST/IKBKE/OSMR	p.adjust < 0.05		KEGG_GLYCINE_SERINE_AND_THREONINE_METABOLISM	KEGG_GLYCINE_SERINE_AND_THREONINE_METABOLISM	17	-1.53076	0.00661807	0.0610749	1398	AOC2/CTH/SHMT2/PHGDH/MAOA/AOC3/PSAT1/DMGDH	p < 0.05
	GOBP_ACTIVATION_OF_INNATE_IMMUNE_RESPONSE	GOBP_ACTIVATION_OF_INNATE_IMMUNE_RESPONSE	152	1.85193	9.98162e-07	0.000556419	TNFAIP3/NFKBIA/IRAK2/HSP90AA1/IRF1/TNIP1/NFKBIZ/BIRC3/TRAF3/CYLD/TLR2/XRCC5/CAV1/CD36/CREBBP/RTN4/LYN/RIPK2/STING1/MEFV/RFTN1/IFI16	p.adjust < 0.05		GOBP_SELECTIVE_AUTOPHAGY	GOBP_SELECTIVE_AUTOPHAGY	88	-1.6288	0.000873471	0.0616656	1303	SNX7/ACBD5/ULK1/TAFAZZIN/UBA5/LRBA/UBQLN1/ATG2B/RETREG1/SESN2/SLC25A5/RB1CC1/VPS13C/GAA/LRSAM1/PRKN/VPS13D/DDRGK1/ATM/CALCOCO2/OGT/RNF213	p < 0.05
	HALLMARK_IL2_STAT5_SIGNALING	HALLMARK_IL2_STAT5_SIGNALING	132	1.68541	9.48421e-05	0.000718803	CSF1/NFKBIZ/LRIG1/PHLDA1/CD44/MAP3K8/NRP1/SPRY4/TRAF1/IFITM3/AHR/IL4R/CCND3/CD83/ALCAM/TNFRSF9/PLPP1/MUC1/RGS16/WLS/TNFRSF21/GPX4/SWAP70/CDC6/ITGAV/SPRED2/SNX9/MXD1/ENPP1/ARL4A/TNFRSF1B/MAFF	p.adjust < 0.05		GOBP_AMINOACYL_TRNA_METABOLISM_INVOLVED_IN_TRANSLATIONAL_FIDELITY	GOBP_AMINOACYL_TRNA_METABOLISM_INVOLVED_IN_TRANSLATIONAL_FIDELITY	12	-1.56791	0.000978882	0.0658569	152	LARS1/IARS1/AARS1	p < 0.05
	GOBP_REGULATION_OF_INNATE_IMMUNE_RESPONSE	GOBP_REGULATION_OF_INNATE_IMMUNE_RESPONSE	225	1.75451	1.49433e-06	0.000728879	TNFAIP3/NFKBIA/IRAK2/HSP90AA1/IRF1/TNIP1/NFKBIZ/EREG/BIRC3/LRP8/TRAF3/CYLD/TLR2/XRCC5/CAV1/CD36/CREBBP/RTN4/LYN/RIPK2/STING1/MEFV/POLR3B/RFTN1/IFI16/IKBKE/PARP1	p.adjust < 0.05		GOBP_PROCESS_UTILIZING_AUTOPHAGIC_MECHANISM	GOBP_PROCESS_UTILIZING_AUTOPHAGIC_MECHANISM	477	-1.39195	0.00105954	0.0700575	1025	TMEM39A/EEF1A2/C9orf72/SPG11/UBA5/NPRL2/ILRUN/HERC1/HK2/LRBA/UBQLN1/NPRL3/ATG2B/RAB3GAP1/UBXN2B/LAMP2/SRPX/RETREG1/SESN2/BNIP3L/ATG4C/NRBP2/ZKSCAN3/RRAGB/RAB1A/TBC1D5/FYCO1/USP33/MAPT/SLC25A5/DDIT3/NUPR1/BCL2/PIK3C2A/PACS2/RB1CC1/TRIB3/VPS13C/VPS13A/LEPR/ITPR1/EXOC1/GAA/LRSAM1/TPCN2/EEF1A1/FOXK1/CTTN/GSK3B/PRKN/TPCN1/VPS13D/FBXL4/DDRGK1/SREBF1/ITGB4/MTCL1/ATM/CALCOCO2/SLC7A5/PSAP/OGT/RNF213/FOXO1	p < 0.05
	KEGG_TOLL_LIKE_RECEPTOR_SIGNALING_PATHWAY	KEGG_TOLL_LIKE_RECEPTOR_SIGNALING_PATHWAY	58	1.91448	7.03123e-06	0.000756353	NFKB1/NFKBIA/CXCL8/PIK3R3/MAP2K3/MAP3K8/TRAF3/TLR2/IFNAR2/STAT1/RAC1/IKBKE/RIPK1/IFNAR1	p.adjust < 0.05		CAHOY_ASTROCYTIC	CAHOY_ASTROCYTIC	47	-1.53395	0.0119735	0.0722155	521	IMPA2/BCAT1/LPGAT1/MFGE8/FRMD5/SPIRE1/GPAM/ABCD2/VEGFA/ASNS/SLC7A11	p < 0.05
	KEGG_NOD_LIKE_RECEPTOR_SIGNALING_PATHWAY	KEGG_NOD_LIKE_RECEPTOR_SIGNALING_PATHWAY	41	1.87609	2.2768e-05	0.00105452	TNFAIP3/NFKB1/NFKBIA/CXCL8/HSP90AA1/CXCL2/BIRC3/CARD6/RIPK2/MEFV	p.adjust < 0.05		HALLMARK_BILE_ACID_METABOLISM	HALLMARK_BILE_ACID_METABOLISM	72	-1.39639	0.0270099	0.0731095	1076	EPHX2/ABCD1/GNPAT/BCAR3/HSD17B4/SCP2/SLC22A18/ABCA2/PFKM/PECR/ABCD2/TFCP2L1/ABCA1/ACSL1	p < 0.05
	GOBP_INNATE_IMMUNE_RESPONSE_ACTIVATING_SIGNALING_PATHWAY	GOBP_INNATE_IMMUNE_RESPONSE_ACTIVATING_SIGNALING_PATHWAY	131	1.84302	3.17732e-06	0.00137758	TNFAIP3/NFKBIA/IRAK2/IRF1/TNIP1/NFKBIZ/BIRC3/TRAF3/CYLD/TLR2/CAV1/CD36/CREBBP/RTN4/LYN/RIPK2/MEFV/RFTN1	p.adjust < 0.05		GOBP_GLUTAMINE_FAMILY_AMINO_ACID_METABOLIC_PROCESS	GOBP_GLUTAMINE_FAMILY_AMINO_ACID_METABOLIC_PROCESS	45	-1.5933	0.00146778	0.0801587	517	AADAT/GLUL/CTPS2/GOT1/FAH/DGLUCY/GFPT1/ATP2B4/PHGDH/SLC38A1/ASNS/SLC7A11	p < 0.05
	GOBP_REGULATION_OF_DEFENSE_RESPONSE	GOBP_REGULATION_OF_DEFENSE_RESPONSE	401	1.57352	3.91877e-06	0.00152915	TNFAIP3/NFKB1/NFKBIA/IRAK2/HSP90AA1/IRF1/TNIP1/NFKBIZ/EREG/IER3/BIRC3/LRP8/TNC/TRAF3/ETS1/LDLR/MGLL/C3/ZC3H12A/CYLD/TLR2/XRCC5/ZFP36/CAV1/TMSB4X/CD36/CREBBP/RTN4/LYN/STAT1/PPP2R3C/EDNRB/RIPK2/STING1/CTSC/MEFV/HGF/ANXA1/POLR3B/RFTN1/IFI16/PARK7/IL6ST/IKBKE/OSMR/PARP1/SAA1/SIRPA/GPX4/PSMA6/ASH1L/NPAS2/RIPK1/CFH/TNIP2/HMGB1/SPINK5/SOD1/TNFRSF1B/RBM47/SELENOS/LGALS1/ADAMTS12/DHX9/SBNO2/SOCS5/OAS3/STK…	p.adjust < 0.05		GOBP_RESPONSE_TO_RETINOIC_ACID	GOBP_RESPONSE_TO_RETINOIC_ACID	50	-1.60722	0.00160799	0.0827089	234	PTK2B/TRIM16/GSK3B/SREBF1/ATM/ABCA1	p < 0.05
	HALLMARK_INTERFERON_GAMMA_RESPONSE	HALLMARK_INTERFERON_GAMMA_RESPONSE	131	1.64719	0.000269631	0.00170293	TNFAIP3/NFKB1/NFKBIA/IRF1/ARID5B/MT2A/STAT3/NAMPT/GCH1/ICAM1/TNFAIP2/SOD2/IFITM3/CDKN1A/CFB/PDE4B/IL4R/IFNAR2/STAT1/RIPK2/FAS/PML/RAPGEF6/RIPK1/CFH/C1R/SP110/ARL4A/BTG1/IFITM2/OAS3/PTPN1/SAMD9L/SPPL2A	p.adjust < 0.05		MTOR_UP.V1_DN	MTOR_UP.V1_DN	110	-1.41775	0.0148915	0.0853433	1134	PHC1/KLF2/L2HGDH/BBS2/PTPRS/TSPAN4/DENND1A/FAH/EFEMP2/THBS3/PPP1R3C/SULT1E1/SLC33A1/SLC12A4/CDC42BPA/DDIT3/IFT172/MYC/AOC3/NFXL1/TNS2/DUSP1/ABCA1/LIFR	p < 0.05
	GOBP_RESPONSE_TO_VIRUS	GOBP_RESPONSE_TO_VIRUS	252	1.68236	5.48538e-06	0.00178166	TNFAIP3/NFKB1/HSP90AA1/IRF1/ITGB8/EXT1/IFNGR2/FOSL1/TRAF3/EIF5A/IFITM3/ZC3H12A/TLR2/TANK/H19/CFL1/BCL3/AGBL4/IFNAR2/GBP1/STAT1/CLU/STING1/POLR3B/IFI16/HSPB1/TYK2/IKBKE/PML/GBP3/GBF1/IFNAR1/HMGA2/CHMP3/RRP1B/IFITM2/DHX9/STMN1/OAS3/HNRNPUL1/IFITM1/DHX36/ERBIN/TICAM1/IRF2/SELENOK/CALR/MAPK14/CASP1/ATG7/IL10RB/JAK2/CCT5	p.adjust < 0.05		KEGG_SELENOAMINO_ACID_METABOLISM	KEGG_SELENOAMINO_ACID_METABOLISM	20	-1.50316	0.0169246	0.0940649	1400	HEMK1/CTH/GGT5/AHCY/MARS1/MAT2A	p < 0.05
	GOBP_POSITIVE_REGULATION_OF_IMMUNE_RESPONSE	GOBP_POSITIVE_REGULATION_OF_IMMUNE_RESPONSE	367	1.5973	5.93568e-06	0.00178166	TNFAIP3/NFKB1/NFKBIA/IRAK2/HSP90AA1/IRF1/TNIP1/NFKBIZ/EREG/BIRC3/TRAF3/C3/ZC3H12A/CYLD/TLR2/XRCC5/CAV1/NFATC2/CFB/PDE4B/CD36/IL4R/GBP1/CREBBP/SVEP1/RTN4/LYN/VAV3/IL27RA/CLU/BCAR1/RIPK2/STING1/MEFV/ANXA1/POLR3B/RFTN1/IFI16/PARK7/IL6ST/TYK2/IKBKE/TNFRSF21/LGALS3/PHPT1/LPXN/CFH/C1R/TNIP2/EIF2B3/HMGB1/KHDRBS1/ERMAP/RBM47/RARA	p.adjust < 0.05		GOBP_TUBULIN_DEACETYLATION	GOBP_TUBULIN_DEACETYLATION	21	-1.58295	0.0021153	0.100368	434	MAPT/KAT2A/ZZZ3/YEATS2/FLNA	p < 0.05
	TGFB_UP.V1_DN	TGFB_UP.V1_DN	124	1.73773	4.54131e-05	0.00352026	PIK3R3/IRF1/ARID5B/CXCL2/GCH1/RGL1/BDKRB2/BIRC3/PTX3/FNDC3B/KITLG/SERTAD2/GPR39/DUSP6/VAV3/SPRY1	p.adjust < 0.05		GOBP_REGULATION_OF_TRANSLATIONAL_FIDELITY	GOBP_REGULATION_OF_TRANSLATIONAL_FIDELITY	17	-1.58727	0.0021725	0.100921	152	LARS1/IARS1/AARS1	p < 0.05
	EGFR_UP.V1_UP	EGFR_UP.V1_UP	143	1.67104	7.72262e-05	0.00352026	IRF1/ARID5B/GRAMD2B/MAP3K5/PHLDA1/EXT1/NFKB2/HIVEP2/GBP2/ETS2/ICAM1/SUSD6/LRP8/TNFAIP8/FNDC3B/PTPRE/MGLL/BCL3/PDE4B/CARMIL1/IL4R/COTL1/GBP1/DRAM1/DUSP6/COL5A2/EGLN3/CEBPD/EGFR/VAV3/FERMT2/RGS16/SQOR/KTN1/TNFRSF21/JUNB	p.adjust < 0.05		DCA_UP.V1_DN	DCA_UP.V1_DN	110	-1.38824	0.0220486	0.110056	521	MFGE8/PPCDC/GMPR/MSH5/PKD1/PPP1R12B/LAMA3/ZNF248/TSC22D3	p < 0.05
	KRAS.600.LUNG.BREAST_UP.V1_UP	KRAS.600.LUNG.BREAST_UP.V1_UP	83	1.81217	9.09999e-05	0.00352026	TNFAIP3/NAV3/CXCL8/CXCL2/SLIT2/ARHGAP24/CXCL3/BIRC3/TRAF1/ETS1/MGLL/DOCK4/PRDM1/HDAC9/GYPC/STC1/FAM174B/TBX3/SEMA3A	p.adjust < 0.05		GOBP_VACUOLAR_TRANSPORT	GOBP_VACUOLAR_TRANSPORT	143	-1.48647	0.00283057	0.118656	1283	RAB12/VPS41/RBSN/ZFYVE16/C9orf72/SCARB2/LAMP2/RHOB/LRP1/SNX27/AP1G2/VPS8/VPS13C/VPS13A/TPCN2/PXK/PRKN/VPS13D/PSAP/SORT1/LAPTM5	p < 0.05
	KEGG_LEISHMANIA_INFECTION	KEGG_LEISHMANIA_INFECTION	34	1.76015	0.000101459	0.00352438	NFKB1/NFKBIA/IFNGR2/C3/TLR2/STAT1	p.adjust < 0.05		GOBP_HISTONE_MRNA_METABOLIC_PROCESS	GOBP_HISTONE_MRNA_METABOLIC_PROCESS	21	-1.56702	0.00296141	0.120317	51	EXOSC10/ATM/TUT4	p < 0.05
	HALLMARK_UV_RESPONSE_DN	HALLMARK_UV_RESPONSE_DN	127	1.60397	0.000776578	0.00373335	NFKB1/INPP4B/PLPP3/PDLIM5/PIK3R3/ATP2B1/LPAR1/COL3A1/NRP1/NR3C1/TGFBR3/F3/LDLR/MGLL/DLC1/CACNA1A/CAV1/INSIG1/RUNX1/COL5A2/PTEN/MT1E/CAP2/SIPA1L1/ANXA2/FHL2/TGFBR2	p.adjust < 0.05		GOBP_REGULATION_OF_AUTOPHAGY	GOBP_REGULATION_OF_AUTOPHAGY	289	-1.42063	0.00334686	0.124379	1025	TMEM39A/EEF1A2/C9orf72/NPRL2/HERC1/UBQLN1/NPRL3/RAB3GAP1/SESN2/BNIP3L/NRBP2/ZKSCAN3/RRAGB/FYCO1/USP33/MAPT/SLC25A5/DDIT3/NUPR1/BCL2/PIK3C2A/RB1CC1/TRIB3/VPS13C/LEPR/ITPR1/EXOC1/LRSAM1/TPCN2/EEF1A1/FOXK1/CTTN/GSK3B/PRKN/TPCN1/VPS13D/SREBF1/MTCL1/ATM/CALCOCO2/SLC7A5/PSAP/FOXO1	p < 0.05
	HALLMARK_COMPLEMENT	HALLMARK_COMPLEMENT	128	1.61421	0.000788152	0.00373335	TNFAIP3/KYNU/IRF1/DOCK10/F3/PHEX/ANXA5/C3/CFB/DOCK4/CD36/PFN1/ZFPM2/CSRP1/SERPINA1/DUSP6/LYN/EHD1/CLU/GNAI2/CTSO/USP16/CTSC/GNG2/TIMP1/CALM3/LGALS3/CALM1/CFH/C1R	p.adjust < 0.05		CTIP_DN.V1_DN	CTIP_DN.V1_DN	46	-1.44375	0.0310316	0.132462	430	TAS2R4/TTLL3/EEF1AKMT2/DIP2C/ABLIM2/OLFML2A/PTGS1/CLMN/TFCP2L1/EDEM1	p < 0.05
	GOBP_CELLULAR_RESPONSE_TO_LIPID	GOBP_CELLULAR_RESPONSE_TO_LIPID	354	1.60683	1.38178e-05	0.00385132	TNFAIP3/NFKB1/NFKBIA/IRAK2/CXCL8/ATP2B1/TNIP1/LPAR1/NFKBIZ/AKR1C1/CXCL2/MAP2K3/PID1/NR3C1/TP63/CXCL3/LRP8/AKR1C2/VDR/AKR1C3/LDLR/PHEX/ZFP36L2/ZC3H12A/TLR2/XRCC5/ZFP36/AHR/PDE4B/INSIG1/LANCL2/CD36/ROCK2/DNAJA1/RAN/LYN/GDAP1/EGFR/EDNRB/RIPK2/PLPP1/GNG2/ANXA1/CD180/ZBTB7A/MIF/MTDH/PARK7/STC1/PARP1/SIRPA	p.adjust < 0.05		WDHD1_TARGET_GENES	WDHD1_TARGET_GENES	143	-1.5409	0.000949115	0.133323	2244	USPL1/NT5C2/RBBP5/PRPF31/MAN2C1/AAAS/TMEM242/ELFN1-AS1/TNRC18/CAMTA2/FUT10/DDX11-AS1/EIF2D/UBE3B/GTF2H4/KANSL1/LMAN2/RPL23/NDUFS7/SMG5/STX16/DPY19L4/EXD3/SMARCD2/SLC33A1/MRPS31/SSBP2/MICAL3/BRWD1/CLASP1/NEK9/NOXA1/WDR11/SSBP1/FYCO1/ATP2B4/RBM28/KAT2A/DDX11/STX18-AS1/GARS1/GARS1-DT/DUSP1	p < 0.05
	GOBP_REGULATION_OF_IMMUNE_RESPONSE	GOBP_REGULATION_OF_IMMUNE_RESPONSE	461	1.47991	1.62193e-05	0.00396888	TNFAIP3/NFKB1/NFKBIA/IRAK2/HSP90AA1/IRF1/TNIP1/NFKBIZ/EREG/COL3A1/BIRC3/LRP8/TRAF3/SUPT6H/C3/ZC3H12A/CYLD/TLR2/XRCC5/CAV1/AHR/NFATC2/CFB/PDE4B/CD36/IL4R/GBP1/CREBBP/SVEP1/RTN4/LYN/VAV3/IL27RA/CLU/PPP2R3C/BCAR1/RIPK2/STING1/MEFV/ANXA1/POLR3B/RFTN1/IFI16/PARK7/IL6ST/TYK2/IKBKE/PARP1/TNFRSF21/JUNB/LGALS3/PHPT1/LPXN/CFH/C1R/TNIP2/EIF2B3/HMGB1/SPINK5/KHDRBS1/ERMAP/TNFRSF1B/RBM47/RARA/SELENOS	p.adjust < 0.05		HSF4_TARGET_GENES	HSF4_TARGET_GENES	10	-1.49723	0.0016003	0.133323	414	NPM1/MALAT1	p < 0.05
	GOBP_ACTIVATION_OF_IMMUNE_RESPONSE	GOBP_ACTIVATION_OF_IMMUNE_RESPONSE	271	1.61024	1.62738e-05	0.00396888	TNFAIP3/NFKB1/NFKBIA/IRAK2/HSP90AA1/IRF1/TNIP1/NFKBIZ/BIRC3/TRAF3/C3/ZC3H12A/CYLD/TLR2/XRCC5/CAV1/NFATC2/CFB/PDE4B/CD36/GBP1/CREBBP/SVEP1/RTN4/LYN/VAV3/CLU/BCAR1/RIPK2/STING1/MEFV/RFTN1/IFI16/TNFRSF21/LGALS3/PHPT1/LPXN/CFH/C1R/TNIP2/EIF2B3/HMGB1	p.adjust < 0.05		ZNF133_TARGET_GENES	ZNF133_TARGET_GENES	151	-1.50434	0.00170519	0.133323	1177	PPP2R5C/COQ9/RHOQ/N4BP2L2/ZNF827/EXD3/TRIM25/PRKCSH/THOC1/TOP3B/SLC12A4/LMF1/SLC25A37/CCN1/LINC00662/TRIM16/SNHG14/SERPINE1/CYP4X1/ASNS/ACAD11/CCDC18-AS1/LIFR	p < 0.05
	KRAS.LUNG.BREAST_UP.V1_UP	KRAS.LUNG.BREAST_UP.V1_UP	46	1.76971	0.000142318	0.00440437	TNFAIP3/NAV3/CXCL8/CXCL2/CXCL3/BIRC3/TRAF1/ETS1/MGLL/DOCK4/PRDM1/GYPC/STC1/FAM174B/TBX3	p.adjust < 0.05		SIX4_TARGET_GENES	SIX4_TARGET_GENES	31	-1.58328	0.00256093	0.133323	797	PLXNB1/ZNF862/PKD1L2/GTPBP2/CLIP1/DLG5	p < 0.05
	KEGG_PATHWAYS_IN_CANCER	KEGG_PATHWAYS_IN_CANCER	229	1.57041	0.000181953	0.00505639	NFKB1/NFKBIA/CXCL8/HSP90AA1/PIK3R3/MECOM/NFKB2/STAT3/PDGFRA/BIRC3/TRAF3/TRAF1/ETS1/KITLG/TP53/CDKN1A/LAMB3/VEGFC/LAMA4/CREBBP/RUNX1/EGLN3/RASSF5/PTEN/STAT1/EGFR/COL4A6/EGLN1/TPM3/HGF/MSH3/RAC1/CCND1/TGFBR2/BID/PLD1/FAS/PML	p.adjust < 0.05		EPC1_TARGET_GENES	EPC1_TARGET_GENES	326	-1.38336	0.00303451	0.133323	1199	TMEM268/EZH2/MTHFD1L/BCAT1/RPSA/INTS1/S100PBP/TMEM39A/ADSS1/UNC50/THOC1/SEC31A/MIPEP/BRWD1/CCNB1IP1/SMIM12/ATG4C/JADE1/TBL1X/VWA8/CCDC169/EIF3E/SNHG1/FBXW8/MTHFD2/GABPB1-AS1/SFXN4/HERPUD1/TARS1/EPRS1/PABPC1/MDN1/PMS2/GARS1/ZNF460/MALAT1/YARS1/SLC3A2/EIF2S3/GARS1-DT/TPT1-AS1/VEGFA/ANPEP/XPOT/ASNS/LENG8/OGT	p < 0.05
	GOBP_RESPONSE_TO_MOLECULE_OF_BACTERIAL_ORIGIN	GOBP_RESPONSE_TO_MOLECULE_OF_BACTERIAL_ORIGIN	182	1.68493	2.63929e-05	0.00605812	TNFAIP3/NFKB1/NFKBIA/IRAK2/CXCL8/CSF1/TNIP1/NFKBIZ/CXCL2/MAP2K3/GCH1/CXCL3/SOD2/NOCT/ZC3H12A/TLR2/ZFP36/PDE4B/CD36/LYN/EDNRB/RIPK2/CD180/MIF/MTDH/SIRPA/F2R/IFNAR1/TNIP2/PRDX2/HMGB1	p.adjust < 0.05		THRA_TARGET_GENES	THRA_TARGET_GENES	69	-1.54578	0.00339692	0.133323	1287	BCKDK/GXYLT1/GSTA4/DENND4B/IBTK/CASC3/SAFB2/ZNF292/GRAMD1B/BRWD1/JMY/EIF3E/RB1CC1/EEF2/ATM/PNISR/NEAT1	p < 0.05
	HALLMARK_APOPTOSIS	HALLMARK_APOPTOSIS	130	1.55071	0.00153279	0.00645386	IRF1/EREG/IER3/CD44/DPYD/GCH1/BIRC3/TGFBR3/SOD2/IFITM3/CYLD/CAV1/CDKN1A/EGR3/CREBBP/DNAJA1/CLU/ETF1/NEDD9/HGF/ANXA1/CCND1/LMNA/HSPB1/BID/TIMP1/DAP/DCN/FAS/GNA15/GPX4/LGALS3/F2R	p.adjust < 0.05		TAF9B_TARGET_GENES	TAF9B_TARGET_GENES	461	-1.31948	0.00416304	0.142968	1141	ZNF770/PPP4R3A/MCPH1-AS1/SAMSN1/NORAD/COQ9/FXR1/OGDH/LMAN1/RPS24/NDUFS2/RPL3/STX16/DCAKD/PCNP/NOP53/RPL5/APOL2/GANC/ZNF343/FTL/BRWD1/CLASP1/CLCN3/SEL1L3/TOP3B/LINC02476/TBL1X/RPL4/SNHG1/DDIT3/RBM28/XIST/ZZZ3/PAXBP1/C21orf62-AS1/TRIB3/INTS6/GAS5/SLC1A5/CARS1/LRSAM1/MAST2/EEF1A1/PABPC1/EIF4B/ZC3H6/MALAT1/SLC3A2/EIF4A2/GBE1/FTX/EEF2/DNHD1/RPL37A/PSAP/OGT/CCDC18-AS1/AARS1/NEAT1	p < 0.05
	GOBP_POSITIVE_REGULATION_OF_LOCOMOTION	GOBP_POSITIVE_REGULATION_OF_LOCOMOTION	331	1.57312	3.19759e-05	0.00648629	PLPP3/CXCL8/CSF1/PIK3R3/LPAR1/MAP2K3/STAT3/NRP1/SLIT2/PDGFRA/ICAM1/SEMA3C/PECAM1/SOD2/SEMA5A/F3/ETS1/KITLG/CAVIN1/ZC3H12A/PRKD1/CAV1/MAP4K4/TMSB4X/IL34/DOCK4/CARMIL1/VEGFC/ROCK2/PFN1/RTN4/PDGFD/LYN/EGFR/GFUS/FOXC2/FERMT2/GNAI2/BCAR1/UBE2I/NEDD9/HGF/ANXA1/HDAC9/PPP3CA/RAC1/TGFBR2/HSPB1/S100A11/SLC8A1/SH3RF2/LGALS3/IL6R/SWAP70/PHPT1/F2R/SEMA3A/ITGAV/HMGB1/TWIST2/EMC10	p.adjust < 0.05		GOBP_GOLGI_TO_LYSOSOME_TRANSPORT	GOBP_GOLGI_TO_LYSOSOME_TRANSPORT	10	-1.46547	0.00444029	0.153332	25	RBSN/SORT1/LAPTM5	p < 0.05
	GOBP_TYPE_I_INTERFERON_PRODUCTION	GOBP_TYPE_I_INTERFERON_PRODUCTION	73	1.80634	3.38881e-05	0.00648629	HSP90AA1/IRF1/RELB/TRAF3/REL/CYLD/TLR2/STAT1/RIPK2/STING1/POLR3B/SIRPA	p.adjust < 0.05		KEGG_ALANINE_ASPARTATE_AND_GLUTAMATE_METABOLISM	KEGG_ALANINE_ASPARTATE_AND_GLUTAMATE_METABOLISM	21	-1.45124	0.0353302	0.153407	1533	GPT2/GLUL/GOT1/ADSS1/GFPT1/ASNS	p < 0.05
	GOBP_VASCULATURE_DEVELOPMENT	GOBP_VASCULATURE_DEVELOPMENT	432	1.4976	3.51567e-05	0.00648629	TNFAIP3/PLPP3/CXCL8/PIK3R3/MEIS1/EREG/ITGB8/COL3A1/E2F7/STAT3/NRP1/SLIT2/ARHGAP24/PARVA/PDGFRA/CALD1/SEMA3C/FOSL1/TNFAIP2/KLF5/TGFBR3/PECAM1/SOD2/SEMA5A/F3/ETS1/LDLR/C3/ZC3H12A/PRKD1/CAV1/AHR/NFATC2/VEGFC/EGR3/ROCK2/ADAMTS9/ZFPM2/THSD7A/RUNX1/SVEP1/PDGFD/STAT1/VAV3/FOXC2/APOD/EFNA1/SMAD1/PLXDC1/EGLN1/PRDM1/SOX4/EYA1/ADGRB3/ANXA2/HGF/ANXA1/HDAC9/TGFBR2/HSPB1/MTDH/DNMT1/CLIC4/RAMP1/SPRED1/DCN/PML/F…	p.adjust < 0.05		GOBP_CYTOPLASMIC_MICROTUBULE_ORGANIZATION	GOBP_CYTOPLASMIC_MICROTUBULE_ORGANIZATION	48	-1.57047	0.00449713	0.153932	1407	TUBGCP6/TUBGCP4/CCDC88B/KATNBL1/CEP120/CLIP4/CLASP1/MAPT/KATNAL1/NUMA1/EZR/IFT172/CLIP1/DYNC1H1	p < 0.05
	GOBP_I_KAPPAB_KINASE_NF_KAPPAB_SIGNALING	GOBP_I_KAPPAB_KINASE_NF_KAPPAB_SIGNALING	219	1.65199	3.52629e-05	0.00648629	TNFAIP3/NFKB1/NFKBIA/IRAK2/TNIP1/LPAR1/S100A4/RELB/NFKB2/BIRC3/TRAF3/REL/TRAF1/ZC3H12A/PRKD1/TLR2/TANK/BCL3/CD36/ROCK2/TLE1/STAT1/EDNRB/RIPK2/UBE2I/HSPB1/MTDH/IKBKE/WLS/SIRPA/CXXC5/ASH1L/RIPK1/F2R/EDNRA/TNIP2	p.adjust < 0.05		GOBP_ALANINE_TRANSPORT	GOBP_ALANINE_TRANSPORT	10	-1.46475	0.00457185	0.155129	456	SLC38A2/SLC3A2/SLC38A1/SLC7A5	p < 0.05
	GOBP_POSITIVE_REGULATION_OF_MYELOID_CELL_DIFFERENTIATION	GOBP_POSITIVE_REGULATION_OF_MYELOID_CELL_DIFFERENTIATION	55	1.83207	3.65696e-05	0.00648629	CSF1/STAT3/ETS1/KITLG/IL34/RUNX1/STAT1/NEDD9/PPP3CA/RIPK1	p.adjust < 0.05		GOBP_MICROTUBULE_ORGANIZING_CENTER_LOCALIZATION	GOBP_MICROTUBULE_ORGANIZING_CENTER_LOCALIZATION	28	-1.57304	0.00469154	0.157818	1191	SYNE2/TBCCD1/EZR/SUN1	p < 0.05
	GOBP_POSITIVE_REGULATION_OF_DEFENSE_RESPONSE	GOBP_POSITIVE_REGULATION_OF_DEFENSE_RESPONSE	240	1.64258	3.97744e-05	0.00674799	TNFAIP3/NFKBIA/IRAK2/HSP90AA1/IRF1/TNIP1/NFKBIZ/EREG/BIRC3/TRAF3/ETS1/LDLR/C3/CYLD/TLR2/XRCC5/CAV1/CD36/CREBBP/RTN4/LYN/RIPK2/STING1/CTSC/MEFV/POLR3B/RFTN1/IFI16/PARK7/IL6ST/IKBKE/OSMR	p.adjust < 0.05		ZNF486_TARGET_GENES	ZNF486_TARGET_GENES	122	-1.48174	0.00519937	0.158718	1573	INSR/ZNF780A/GSTA4/DISP1/AAK1/METAP1/TEC/SPOCK1/CEP164/ZCCHC4/TENM3/CYP4Z1/MUC20-OT1/DNAJC13/HERC1/LTBP4/SCPEP1/RAB3GAP1/SEL1L3/TOP3B/GOSR2/FBXW8/PRKAG2/PHGDH/SRGAP1/SNHG14/SLC22A15/DMGDH	p < 0.05
	STK33_SKM_UP	STK33_SKM_UP	181	1.54225	0.000367782	0.00733413	NFKBIA/IRF1/ARID5B/NFKBIZ/PHLDA1/ITGB8/GBP2/PID1/NAMPT/TNFAIP2/KITLG/ZFP36/CDKN1A/BCL3/GLIPR1/CD36/STX12/ZNF407/CREB5/RCBTB2/H2AC6/EMP3/PALLD/ANXA1/SULF2/IFI16/RASGRP3/TNFRSF21/GBP3/JUNB/LPXN/CDK2AP1/MXD1/H2BC5/ERMAP/RESF1/UNK/LGALS1/ETV1/MNS1/BTG2/MIDN/ADM/HECW2/EGR1/CRK/EVI5/CPEB2	p.adjust < 0.05		GOBP_NEUROBLAST_DIVISION	GOBP_NEUROBLAST_DIVISION	10	-1.46113	0.00529544	0.162686	215	DOCK7/ARHGEF2/AKNA	p < 0.05
	HINATA_NFKB_IMMU_INF	HINATA_NFKB_IMMU_INF	11	1.62364	0.00037918	0.00733413	NFKB1/NFKBIA/CXCL8/IRF1/CXCL2/CXCL3/ICAM1/TNFAIP2/PTX3/CD83	p.adjust < 0.05		GOBP_CELLULAR_RESPONSE_TO_RETINOIC_ACID	GOBP_CELLULAR_RESPONSE_TO_RETINOIC_ACID	27	-1.52363	0.00549013	0.162686	234	PTK2B/GSK3B/ATM/ABCA1	p < 0.05
	P53_DN.V2_UP	P53_DN.V2_UP	46	1.71402	0.000484609	0.00774432	TNFAIP3/NFKBIA/CXCL8/IER3/CXCL2/RELB/PTX3/TP53/CD83/TNFRSF9	p.adjust < 0.05		GOBP_HISTONE_MRNA_CATABOLIC_PROCESS	GOBP_HISTONE_MRNA_CATABOLIC_PROCESS	14	-1.4847	0.00553889	0.162686	51	EXOSC10/ATM/TUT4	p < 0.05
	CSR_EARLY_UP.V1_UP	CSR_EARLY_UP.V1_UP	134	1.63559	0.000502213	0.00774432	MAP2K3/SPRY4/F3/ETS1/FRMD6/DNAJA1/PHLDB1/BCAR1/RIPK2/MSANTD3/DNTTIP2/TOP1/ST3GAL1/STC1/HPCAL1/ACTR3/PCSK7/ILF2/AMD1/PANX1/PHF20L1/SREK1IP1/ELK3/NIFK/REST/POLE3/PTPN1/GTPBP4/EIF4A1/ADRM1/PTPN12/NCL/HBEGF/USP12/UTP3/ZBTB2/MAPRE1/CTPS1/TRMT10C/ELOC/SHB/NIP7/SMAD7/GABPB2	p.adjust < 0.05		P53_DN.V2_DN	P53_DN.V2_DN	73	-1.38168	0.0419907	0.166603	2049	TAF12/IGFBP6/GNA13/PPIL2/RAB8B/PER3/HP1BP3/FAAH/EPHX2/BCAT1/IGFBP4/TINAGL1/EVC/RAD52/FKBP5/C1orf21/SLCO2A1/SREBF1/ANPEP	p < 0.05
	CSR_LATE_UP.V1_UP	CSR_LATE_UP.V1_UP	129	1.61769	0.000550532	0.00774432	PDLIM5/MT2A/EIF5A/PA2G4/VEGFC/CCND3/TRIP13/CLSPN/TIMP1/MT1X/NUDC/UHRF1/CDC6/HMGB1/ILF2/MYBL2/SRM/ZWINT/HAT1/POLE3/GTF3C6/PSMC3/JPT1/LMNB2/TOMM34/RRM2/DRAP1/SHCBP1/KIF22/LYAR/ZNF367/MAPRE1/FOXM1/FKBP1A/PBK/CTPS1/BIRC5/ELOC	p.adjust < 0.05		GOBP_SERINE_FAMILY_AMINO_ACID_METABOLIC_PROCESS	GOBP_SERINE_FAMILY_AMINO_ACID_METABOLIC_PROCESS	26	-1.55191	0.00583303	0.167361	1229	SERINC3/MTHFD1/CTH/SHMT2/PHGDH/PSAT1/SLC7A11	p < 0.05
	HALLMARK_CHOLESTEROL_HOMEOSTASIS	HALLMARK_CHOLESTEROL_HOMEOSTASIS	62	1.59624	0.00212958	0.00806998	ACAT2/PNRC1/LDLR/ANXA5/HMGCS1/ALCAM/IDI1/SQLE/FDFT1/CLU/CYP51A1/HMGCR/S100A11/STARD4/LGALS3/FDPS/NSDHL/ATF5/CPEB2/MVD/MVK	p.adjust < 0.05		GOBP_LYSOSOMAL_TRANSPORT	GOBP_LYSOSOMAL_TRANSPORT	112	-1.47391	0.00620305	0.176679	1283	RAB12/VPS41/RBSN/ZFYVE16/C9orf72/SCARB2/LAMP2/RHOB/LRP1/SNX27/TPCN2/PXK/PRKN/PSAP/SORT1/LAPTM5	p < 0.05
	HALLMARK_KRAS_SIGNALING_UP	HALLMARK_KRAS_SIGNALING_UP	103	1.50266	0.00239463	0.00824945	TNFAIP3/EREG/NRP1/BIRC3/TRAF1/PECAM1/ETS1/ADGRL4/CFB/DUSP6/APOD/PRDM1/RGS16/HDAC9/GYPC/DNMBP/CFH/CPE/TNFRSF1B/ETV1/LCP1/ADAM17/JUP/EVI5/PLAT/LAT2/HBEGF	p.adjust < 0.05		GOBP_CYTOSOLIC_TRANSPORT	GOBP_CYTOSOLIC_TRANSPORT	157	-1.43377	0.00658682	0.182287	1593	VPS54/RGP1/SGSM2/HEATR5A/KIF5A/HEATR5B/KIF16B/EPS15/PIKFYVE/RBSN/LMAN1/STX16/CES1/DNAJC13/ATP9A/SPAG9/TANC2/MON2/TBC1D5/GOLT1B/RHOBTB3/VPS13C/VPS13A/EZR/TPCN2/PXK/PRKN/SORT1/FLNA/LAPTM5	p < 0.05
	KEGG_CHEMOKINE_SIGNALING_PATHWAY	KEGG_CHEMOKINE_SIGNALING_PATHWAY	99	1.67333	0.000428028	0.00991223	NFKB1/NFKBIA/CXCL8/PIK3R3/CXCL2/STAT3/CXCL3/ROCK2/LYN/STAT1/VAV3/GNAI2/BCAR1/ARRB1/GNG2/RAC1	p.adjust < 0.05		GOBP_REGULATION_OF_PROTEIN_TARGETING	GOBP_REGULATION_OF_PROTEIN_TARGETING	62	-1.51616	0.00672972	0.18493	609	LMAN1/BNIP3L/HPS4/PRKN/SREBF1/ABLIM3/MTCL1	p < 0.05
	TBK1.DF_UP	TBK1.DF_UP	236	1.4925	0.000789217	0.0101767	TNFAIP3/NFKB1/CXCL8/CXCL2/PID1/GCH1/TNFAIP8/TNFAIP2/AKR1C3/MGLL/ZC3H12A/SERTAD2/NFKBIE/CD83/RUNX1/STX12/SLCO3A1/PEG10/ADGRE5/FERMT2/EFNA1/IQCK/EMP3/GCC2/BID/SAA1/SIRPA/MAST4/SWAP70/TMEM50A/LPXN/ITGAV/BTG1/CHIC2/SNX10/DNAJB6/TUBA1A/TP53BP2/TNFAIP1/TMEM184B/CRIP2/AP5Z1/PPP2R3A/HBEGF/CDC42EP3/WWTR1/UXS1/IFT57	p.adjust < 0.05		GOBP_POSITIVE_REGULATION_OF_CELLULAR_CATABOLIC_PROCESS	GOBP_POSITIVE_REGULATION_OF_CELLULAR_CATABOLIC_PROCESS	356	-1.32619	0.00751059	0.199874	1076	ABCD1/TNRC6A/CSNK1D/C9orf72/NPRL2/NOP53/GIGYF2/HNRNPD/UBQLN1/PNPLA2/NPRL3/RAB3GAP1/SESN2/METTL3/BNIP3L/CDK5RAP3/HECTD1/MLXIPL/ABCA2/FYCO1/RNF14/PRR5L/NKD2/SLC25A5/FBXW8/PIK3C2A/CPEB3/RB1CC1/TRIB3/PAN2/GAS5/LRSAM1/HERPUD1/PTK2B/PABPC1/GSK3B/PRKN/ABCD2/TPCN1/VPS13D/DDRGK1/ATM/TUT4/CALCOCO2/FOXO1/LAPTM5	p < 0.05
	GOBP_BLOOD_VESSEL_MORPHOGENESIS	GOBP_BLOOD_VESSEL_MORPHOGENESIS	358	1.50991	7.68713e-05	0.0124983	TNFAIP3/CXCL8/PIK3R3/MEIS1/EREG/ITGB8/COL3A1/E2F7/STAT3/NRP1/SLIT2/ARHGAP24/PARVA/PDGFRA/CALD1/TNFAIP2/KLF5/TGFBR3/SEMA5A/F3/ETS1/LDLR/C3/ZC3H12A/PRKD1/CAV1/VEGFC/EGR3/ROCK2/ADAMTS9/ZFPM2/THSD7A/RUNX1/STAT1/VAV3/FOXC2/APOD/EFNA1/SMAD1/PLXDC1/EGLN1/PRDM1/SOX4/EYA1/ADGRB3/ANXA2/HGF/ANXA1/HDAC9/TGFBR2/HSPB1/MTDH/CLIC4/RAMP1/SPRED1/DCN/PML/FMNL3/JUNB/COL8A1/EDNRA/HMGA2/SP100/ITGAV/SRF/DDAH1/SPINK5/AD…	p.adjust < 0.05		GOBP_AUTOPHAGY_OF_MITOCHONDRION	GOBP_AUTOPHAGY_OF_MITOCHONDRION	84	-1.49807	0.00753427	0.199874	1060	TAFAZZIN/HK2/LRBA/ATG2B/RETREG1/BNIP3L/SLC25A5/RB1CC1/VPS13C/CTTN/PRKN/VPS13D/FBXL4/SREBF1/OGT	p < 0.05
	STK33_NOMO_UP	STK33_NOMO_UP	207	1.49666	0.00116038	0.0138118	KYNU/ARID5B/IER3/PHLDA1/CXCL2/MAP3K8/PID1/NRP1/NAMPT/CXCL3/ICAM1/CAMK2D/PTX3/KITLG/ZFP36/LAMB3/DOCK4/BCL3/GLIPR1/EGR3/STX12/ZEB2/CSRNP1/ST3GAL1/IFI16/IL6ST/STC1/SPRED1/RASGRP3/GBP3/JUNB	p.adjust < 0.05		GOBP_AMINE_CATABOLIC_PROCESS	GOBP_AMINE_CATABOLIC_PROCESS	10	-1.44443	0.00773453	0.199874	425	ATP2B4/MAOA/DMGDH	p < 0.05

## Sheet: Table S5
	Pathway Related To Figure S4D (Wilcoxon
	GSEA Analysis of Top 50 Enriched Pathway: 3D vs. 2D Cancer Cells [UPREGULATED]									GSEA Analysis of Top 50 Enriched Pathway: 3D vs. 2D Cancer Cells [DOWNREGULATED]
	ID	Description	setSize	NES	pvalue	qvalues	core_enrichment	color		ID	Description	setSize	NES	pvalue	qvalues	core_enrichment	color
	HALLMARK_TNFA_SIGNALING_VIA_NFKB	HALLMARK_TNFA_SIGNALING_VIA_NFKB	152	1.90688	2.45108e-08	9.80434e-07	TNFAIP3/NFKB1/NFKBIA/ATP2B1/PLPP3/CSF1/RELB/PDLIM5/PHLDA1/IRF1/TNIP1/CD44/CXCL2/ETS2/NAMPT/IER3/MAP2K3/PNRC1/KYNU/NFKB2/SOD2/PTPRE/MAP3K8/TANK/BIRC3/REL/TNC/IFNGR2/GCH1/F3/CXCL3/TNFAIP8/TNFAIP2/LDLR/PTX3/TRAF1/FOSL1/IL6ST/ICAM1/ZC3H12A/TLR2/GADD45B/SLC2A6/CDKN1A/BCL3/NFKBIE/NFAT5/PDE4B/DRAM1/EGR3/ZFP36/CD83/CCND1/LAMB3/GEM/TNFRSF9/CEBPD/CCNL1	p.adjust < 0.05		MTOR_UP.N4.V1_UP	MTOR_UP.N4.V1_UP	156	-1.57292	1.67886e-06	0.000277454	NQO2/MIPEP/APOL6/GFPT1/SYNPO/RBM28/CEBPB/EIF4EBP1/SLC43A1/IFRD1/CHAC1/PCK2/PANK3/ITPR1/CARS1/MAST2/DDIT4/GALK2/PFKM/SLC1A5/LPCAT4/DDIT3/TRIB3/HERPUD1/SARS1/CEBPG/KYAT1/ACACA/GBE1/MARS1/PHGDH/SLC3A2/SREBF1/VEGFA/ASNS/SLC7A5/TSC22D3/SLC7A11	p.adjust < 0.05
	GOBP_POSITIVE_REGULATION_OF_RESPONSE_TO_BIOTIC_STIMULUS	GOBP_POSITIVE_REGULATION_OF_RESPONSE_TO_BIOTIC_STIMULUS	195	1.73065	1.61187e-06	0.00286708	TNFAIP3/NFKBIA/IRAK2/HSP90AA1/IRF1/TNIP1/TRAF3/EREG/NFKBIZ/XRCC5/BIRC3/CREBBP/RTN4/CYLD/TLR2/CAV1/CD36/IFI16/LYN/STING1/ERBIN/POLR3B/NR1D1/DHX9/RFTN1/MEFV/CD180	p.adjust < 0.05		GOBP_AMINO_ACID_ACTIVATION	GOBP_AMINO_ACID_ACTIVATION	43	-1.67264	1.56505e-05	0.00888432	TARS3/CARS1/EPRS1/TARS1/LARS1/GARS1/YARS1/SARS1/MARS1/IARS1/AARS1	p.adjust < 0.05
	GOBP_REGULATION_OF_INNATE_IMMUNE_RESPONSE	GOBP_REGULATION_OF_INNATE_IMMUNE_RESPONSE	225	1.66916	1.68654e-06	0.00286708	TNFAIP3/NFKBIA/IRAK2/HSP90AA1/IRF1/TNIP1/TRAF3/LRP8/EREG/NFKBIZ/XRCC5/BIRC3/CREBBP/RTN4/CYLD/TLR2/CAV1/CD36/IFI16/LYN/STING1/ERBIN/POLR3B/NR1D1/PARP1/DHX9/RFTN1/MEFV	p.adjust < 0.05		HALLMARK_UNFOLDED_PROTEIN_RESPONSE	HALLMARK_UNFOLDED_PROTEIN_RESPONSE	105	-1.58007	2.43403e-05	0.000324537	GOSR2/CEBPB/HSPA9/NPM1/EIF4EBP1/MTHFD2/CHAC1/ATF4/DDIT4/TARS1/EEF2/HERPUD1/EIF4A2/CEBPG/EDEM1/VEGFA/IARS1/PSAT1/XPOT/ASNS/SLC7A5	p.adjust < 0.05
	GOBP_RESPONSE_TO_VIRUS	GOBP_RESPONSE_TO_VIRUS	252	1.60855	2.79008e-06	0.00286708	TNFAIP3/NFKB1/HSP90AA1/ITGB8/EXT1/IRF1/TRAF3/TANK/IFNGR2/EIF5A/FOSL1/CFL1/H19/IFITM3/STAT1/ZC3H12A/AGBL4/TLR2/BCL3/IFNAR2/IFI16/GBF1/CLU/STING1/ERBIN/GBP1/POLR3B/DHX9/HNRNPUL1/DHX36/PML/IFNAR1/ATG7/CHMP3/TYK2/MAPK14/RRP1B/HSPB1	p.adjust < 0.05		KEGG_AMINOACYL_TRNA_BIOSYNTHESIS	KEGG_AMINOACYL_TRNA_BIOSYNTHESIS	40	-1.64224	3.62357e-05	0.00168019	TARS3/CARS1/EPRS1/TARS1/LARS1/GARS1/YARS1/SARS1/MARS1/IARS1/AARS1	p.adjust < 0.05
	GOBP_ACTIVATION_OF_INNATE_IMMUNE_RESPONSE	GOBP_ACTIVATION_OF_INNATE_IMMUNE_RESPONSE	152	1.86623	2.88607e-06	0.00286708	TNFAIP3/NFKBIA/IRAK2/HSP90AA1/IRF1/TNIP1/TRAF3/NFKBIZ/XRCC5/BIRC3/CREBBP/RTN4/CYLD/TLR2/CAV1/CD36/IFI16/LYN/STING1/ERBIN/NR1D1/RFTN1/MEFV	p.adjust < 0.05		WDHD1_TARGET_GENES	WDHD1_TARGET_GENES	143	-1.47852	0.000366548	0.102634	MAN2C1/NSL1/USPL1/MKRN2/ALG10B/RHPN2/CAMTA2/RBBP5/TMEM242/PRPF31/UBE3B/FUT10/AAAS/EIF2D/STX16/KANSL1/ELFN1-AS1/RPL23/SSBP2/DDX11-AS1/BRWD1/SMG5/LMAN2/MICAL3/CLASP1/EXD3/DPY19L4/NDUFS7/GTF2H4/SMARCD2/SLC33A1/NEK9/WDR11/MRPS31/SSBP1/FYCO1/ATP2B4/RBM28/NOXA1/KAT2A/STX18-AS1/GARS1/DDX11/GARS1-DT/DUSP1	p < 0.05
	GOBP_CYTOKINE_MEDIATED_SIGNALING_PATHWAY	GOBP_CYTOKINE_MEDIATED_SIGNALING_PATHWAY	237	1.60966	4.97368e-06	0.00395276	TNFAIP3/NFKBIA/IRAK2/EXT1/STAT3/CSF1/IRF1/CXCL8/CD44/CXCL2/TRAF3/LRP8/EREG/NFKBIZ/SLIT2/TANK/BIRC3/IFNGR2/CXCL3/EIF5A/TRAF1/TP53/CYLD/IL6ST/IFITM3/STAT1/TMSB4X/IL4R/CAV1/IL34/IFNAR2/LYN/OSMR/SP100/STING1/IL27RA/IL6R/IFNAR1/PTPN1/RIPK1/TYK2/RIPK2/GHR/ADAM17/STAT6/STK39/ROBO1/IKBKE/SOCS5/SPPL2A/TNIP2/FAS	p.adjust < 0.05		CSR_EARLY_UP.V1_DN	CSR_EARLY_UP.V1_DN	97	-1.5116	0.000380124	0.0314103	PEX6/ING4/POLL/TAF15/STC2/NMT2/FUT10/NPHP3/LRIG2/SKP2/PDE5A/STX16/SLC9A7/HSPG2/ARL4D/NDUFAF7/DENND11/ZNF467/UBN2/ACBD4/LDB1/ZNF337/CDRT4/TCAIM/ANKZF1/STOX1/USP33/CYP2R1/PAN2/FBXO25/DHRS3/YEATS2/SLC16A7/GSDMB/ADAMTSL4/TXNIP	p.adjust < 0.05
	HALLMARK_INFLAMMATORY_RESPONSE	HALLMARK_INFLAMMATORY_RESPONSE	102	1.83958	5.0107e-06	0.000100214	NFKB1/NFKBIA/IRAK2/ATP2B1/ITGB8/LPAR1/CSF1/IRF1/CXCL8/NAMPT/EREG/PTPRE/AHR/IFNGR2/GCH1/F3/LDLR/ICAM1/CD82/TLR2/IL4R/CDKN1A/PCDH7/PDE4B/LYN/OSMR/TNFRSF9	p.adjust < 0.05		GOBP_MESONEPHRIC_TUBULE_MORPHOGENESIS	GOBP_MESONEPHRIC_TUBULE_MORPHOGENESIS	31	-1.57683	0.000607734	0.104998	LAMA5/BCL2/TMEM59L/MYC/VEGFA	p < 0.05
	GOBP_REGULATION_OF_RESPONSE_TO_BIOTIC_STIMULUS	GOBP_REGULATION_OF_RESPONSE_TO_BIOTIC_STIMULUS	278	1.58464	8.4415e-06	0.00559064	TNFAIP3/NFKBIA/IRAK2/HSP90AA1/IRF1/TNIP1/TRAF3/LRP8/EREG/NFKBIZ/XRCC5/AHR/BIRC3/CREBBP/RTN4/CYLD/STAT1/ZC3H12A/TLR2/CAV1/CD36/IFI16/LYN/TIGAR/STING1/PPP2R3C/ERBIN/POLR3B/NR1D1/PARP1/DHX9/RFTN1/MEFV/CD180	p.adjust < 0.05		GOBP_SELECTIVE_AUTOPHAGY	GOBP_SELECTIVE_AUTOPHAGY	88	-1.50839	0.0010666	0.146149	ACBD5/UBQLN1/UBA5/ULK1/ATG2B/TAFAZZIN/RETREG1/VPS13C/SESN2/RB1CC1/SLC25A5/GAA/LRSAM1/VPS13D/PRKN/DDRGK1/ATM/CALCOCO2/OGT/RNF213	p < 0.05
	KEGG_TOLL_LIKE_RECEPTOR_SIGNALING_PATHWAY	KEGG_TOLL_LIKE_RECEPTOR_SIGNALING_PATHWAY	58	1.92716	1.07691e-05	0.000978749	NFKB1/NFKBIA/PIK3R3/CXCL8/TRAF3/MAP2K3/MAP3K8/STAT1/TLR2/IFNAR2/RAC1	p.adjust < 0.05		SIX4_TARGET_GENES	SIX4_TARGET_GENES	31	-1.54976	0.00133949	0.187528	PLXNB1/ZNF862/GTPBP2/CLIP1/PKD1L2/DLG5	p < 0.05
	KEGG_NOD_LIKE_RECEPTOR_SIGNALING_PATHWAY	KEGG_NOD_LIKE_RECEPTOR_SIGNALING_PATHWAY	41	1.9587	1.33786e-05	0.000978749	TNFAIP3/NFKB1/NFKBIA/HSP90AA1/CXCL8/CXCL2/BIRC3/CARD6	p.adjust < 0.05		GOBP_NEGATIVE_REGULATION_OF_TYPE_II_INTERFERON_PRODUCTION	GOBP_NEGATIVE_REGULATION_OF_TYPE_II_INTERFERON_PRODUCTION	18	-1.53158	0.00134919	0.178708	GAS6/DDIT3/VSIR/IL20RB/LAPTM5	p < 0.05
	GOBP_INNATE_IMMUNE_RESPONSE_ACTIVATING_SIGNALING_PATHWAY	GOBP_INNATE_IMMUNE_RESPONSE_ACTIVATING_SIGNALING_PATHWAY	131	1.80798	1.9017e-05	0.00944596	TNFAIP3/NFKBIA/IRAK2/IRF1/TNIP1/TRAF3/NFKBIZ/BIRC3/CREBBP/RTN4/CYLD/TLR2/CAV1/CD36/LYN/ERBIN/NR1D1/RFTN1/MEFV	p.adjust < 0.05		KEGG_PROXIMAL_TUBULE_BICARBONATE_RECLAMATION	KEGG_PROXIMAL_TUBULE_BICARBONATE_RECLAMATION	12	-1.53874	0.00140632	0.0205767	PCK2/ATP1A4/ATP1A2	p.adjust < 0.05
	GOBP_POSITIVE_REGULATION_OF_MYELOID_CELL_DIFFERENTIATION	GOBP_POSITIVE_REGULATION_OF_MYELOID_CELL_DIFFERENTIATION	55	1.91836	3.83141e-05	0.0169164	STAT3/CSF1/ETS1/KITLG/RUNX1/STAT1/IL34/PPP3CA/NEDD9/RIPK1/MAPK14	p.adjust < 0.05		HALLMARK_BILE_ACID_METABOLISM	HALLMARK_BILE_ACID_METABOLISM	72	-1.47768	0.00155341	0.010356	SLC29A1/EPHX2/GNPAT/HSD17B4/SCP2/ABCD1/BCAR3/ABCA2/SLC22A18/PFKM/PECR/ABCD2/TFCP2L1/ABCA1/ACSL1	p.adjust < 0.05
	KEGG_PROTEASOME	KEGG_PROTEASOME	40	1.91559	5.51136e-05	0.00168019	PSMD1/PSMD7/PSMA6/PSMA7/SEM1/PSMA4/PSMC3/PSMB6/PSME3/PSME2/PSMD12/POMP/PSMA5/PSMB3	p.adjust < 0.05		GOBP_NEGATIVE_REGULATION_OF_NUCLEAR_DIVISION	GOBP_NEGATIVE_REGULATION_OF_NUCLEAR_DIVISION	48	-1.53845	0.00160279	0.199031	TOM1L1/PCID2/DUSP1/ATM	p < 0.05
	KEGG_PATHWAYS_IN_CANCER	KEGG_PATHWAYS_IN_CANCER	229	1.53921	5.74164e-05	0.00168019	NFKB1/NFKBIA/HSP90AA1/MECOM/PIK3R3/STAT3/CXCL8/TRAF3/ETS1/NFKB2/BIRC3/PDGFRA/KITLG/CREBBP/PTEN/RUNX1/TRAF1/TP53/STAT1/EGFR/EGLN3/CDKN1A/COL4A6/TPM3/LAMA4/RAC1/MSH3/CCND1/LAMB3/TGFBR2/EGLN1/VEGFC/HGF/RASSF5/BID/PML/PLD1	p.adjust < 0.05		GOBP_REGULATION_OF_MITOTIC_SISTER_CHROMATID_SEGREGATION	GOBP_REGULATION_OF_MITOTIC_SISTER_CHROMATID_SEGREGATION	45	-1.55546	0.00186696	0.203133	NUMA1/PCID2/DUSP1/ATM	p < 0.05
	GOBP_TYPE_I_INTERFERON_PRODUCTION	GOBP_TYPE_I_INTERFERON_PRODUCTION	73	1.84503	5.93762e-05	0.0235942	HSP90AA1/RELB/IRF1/TRAF3/REL/CYLD/STAT1/TLR2/STING1/POLR3B/DHX9/DHX36/RIPK2	p.adjust < 0.05		GOBP_TRNA_METABOLIC_PROCESS	GOBP_TRNA_METABOLIC_PROCESS	176	-1.41267	0.00190191	0.203133	EXOSC2/TRMU/TRMT10B/QARS1/WDR6/CARS2/NARS2/TRMT2B/TRMT44/EXOSC10/TRMT1L/PUS10/OSGEPL1/ELP1/TSEN15/TARS3/TARBP1/CARS1/EPRS1/TARS1/LARS1/GARS1/YARS1/ELP2/SARS1/MARS1/IARS1/AARS1	p < 0.05
	GOBP_POSITIVE_REGULATION_OF_DEFENSE_RESPONSE	GOBP_POSITIVE_REGULATION_OF_DEFENSE_RESPONSE	240	1.53157	7.9531e-05	0.0287301	TNFAIP3/NFKBIA/IRAK2/HSP90AA1/IRF1/TNIP1/TRAF3/EREG/NFKBIZ/C3/XRCC5/ETS1/BIRC3/CREBBP/RTN4/LDLR/CYLD/IL6ST/TLR2/CAV1/CD36/IFI16/LYN/OSMR/CTSC/STING1/ERBIN/POLR3B/NR1D1/DHX9/RFTN1/MEFV/PARK7	p.adjust < 0.05		KEGG_GLYCINE_SERINE_AND_THREONINE_METABOLISM	KEGG_GLYCINE_SERINE_AND_THREONINE_METABOLISM	17	-1.52993	0.00203743	0.0248424	AOC2/CTH/SHMT2/MAOA/PHGDH/AOC3/PSAT1/DMGDH	p.adjust < 0.05
	HALLMARK_IL6_JAK_STAT3_SIGNALING	HALLMARK_IL6_JAK_STAT3_SIGNALING	51	1.86263	8.21703e-05	0.000821703	STAT3/CSF1/IRF1/CD44/MAP3K8/IFNGR2/CXCL3/IL6ST/STAT1/TLR2/IL4R/CD36/OSMR/IFNAR1/PTPN1/TYK2/TNFRSF21/FAS	p.adjust < 0.05		JAK2_DN.V1_DN	JAK2_DN.V1_DN	99	-1.4619	0.00219424	0.0402919	SLC15A2/CARF/PVT1/GOLGA8A/PGAP1/DIP2A/DOCK5/CEP295/ANKRD36B/NPIPB4/CDRT4/SCG5/DMTF1/CEP97/GABBR1/CAPRIN2/PHC3/GABRE/FAN1/MROH7/SEC31B/ADAMTSL4/CEP152/ATM/PNISR/NEAT1	p.adjust < 0.05
	GOBP_CELLULAR_RESPONSE_TO_VIRUS	GOBP_CELLULAR_RESPONSE_TO_VIRUS	38	1.90954	0.000123144	0.0407781	NFKB1/HSP90AA1/EXT1/IFNGR2/EIF5A/H19/ZC3H12A/IFNAR2/GBF1/IFNAR1/TYK2/MAPK14/RRP1B/IKBKE	p.adjust < 0.05		GOBP_TUBULIN_DEACETYLATION	GOBP_TUBULIN_DEACETYLATION	21	-1.53358	0.00251959	0.21425	ZZZ3/MAPT/KAT2A/YEATS2/FLNA	p < 0.05
	GOBP_I_KAPPAB_KINASE_NF_KAPPAB_SIGNALING	GOBP_I_KAPPAB_KINASE_NF_KAPPAB_SIGNALING	219	1.49821	0.00021728	0.0664156	TNFAIP3/NFKB1/NFKBIA/IRAK2/LPAR1/RELB/TNIP1/S100A4/TRAF3/PRKD1/NFKB2/TANK/ROCK2/BIRC3/REL/TRAF1/EDNRB/STAT1/ZC3H12A/TLR2/BCL3/MTDH/TLE1/ASH1L/WLS/CD36	p < 0.05		HSF4_TARGET_GENES	HSF4_TARGET_GENES	10	-1.45515	0.00253588	0.236682	WDR74/NPM1/MALAT1	p < 0.05
	GOBP_REGULATION_OF_MRNA_PROCESSING	GOBP_REGULATION_OF_MRNA_PROCESSING	114	1.68876	0.000285521	0.0757289	WTAP/SON/SUPT6H/SNRNP70/SRSF4/LARP7/THRAP3/HNRNPA2B1/RBM3/KHDRBS1/SLTM/ZBTB7A/DHX9/DHX36/NCL/SRSF10/RBFOX1/RBM23/CELF1/RBM47/REST	p < 0.05		GOBP_AMINO_ACID_TRANSPORT	GOBP_AMINO_ACID_TRANSPORT	76	-1.46937	0.00319413	0.248872	SLC1A4/SLC17A5/SLC38A9/CLN8/P2RX7/RAB3GAP1/LRRC8D/SLC7A1/STXBP1/LRRC8C/GABBR1/SLC38A2/SLC43A1/SFXN4/SLC1A5/SLC3A2/SLC38A1/ATP1A2/SLC7A5/SLC7A11	p < 0.05
	KEGG_LEISHMANIA_INFECTION	KEGG_LEISHMANIA_INFECTION	34	1.81882	0.000315597	0.00769614	NFKB1/NFKBIA/C3/IFNGR2/STAT1/TLR2	p.adjust < 0.05		GOBP_REGULATION_OF_TRANSLATIONAL_FIDELITY	GOBP_REGULATION_OF_TRANSLATIONAL_FIDELITY	17	-1.52984	0.00335128	0.256094	LARS1/IARS1/AARS1	p < 0.05
	GOBP_ACTIVATION_OF_IMMUNE_RESPONSE	GOBP_ACTIVATION_OF_IMMUNE_RESPONSE	271	1.45012	0.000320616	0.0757289	TNFAIP3/NFKB1/NFKBIA/IRAK2/HSP90AA1/IRF1/TNIP1/TRAF3/NFKBIZ/C3/XRCC5/BIRC3/CREBBP/RTN4/CYLD/ZC3H12A/TLR2/CAV1/VAV3/SVEP1/PDE4B/CD36/IFI16/LYN/BCAR1/NFATC2/CFB/CLU/STING1/KHDRBS1/ERBIN/GBP1/NR1D1/RFTN1/MEFV/EIF2B3/RC3H1/CFH/RIPK2/TNFRSF21/HMGB1/LPXN/RPS3/PHPT1/TNIP2/C1R/LGALS3	p < 0.05		MAPK3_TARGET_GENES	MAPK3_TARGET_GENES	77	-1.46696	0.00349662	0.244763	GRAMD1B/RBCK1/RCC1/PLSCR1/SLC38A2/C11orf54/EEF1A1/GAS5/CD55/MALAT1/EIF4A2/SLC20A1/MAT2A/NEAT1	p < 0.05
	GOBP_TISSUE_MIGRATION	GOBP_TISSUE_MIGRATION	215	1.4399	0.000325445	0.0757289	PIK3R3/PLPP3/NRP1/SLIT2/MAP2K3/ETS1/PRKD1/MAP4K4/ROCK2/KITLG/PTEN/RTN4/ADAMTS9/SEMA5A/ZEB2/STAT1/TMSB4X/PTPRG/ZC3H12A/PFN1/RAC1/BCAR1/EGR3/TGFBR2/SPRED1/SP100/VEGFC/BCAS3/GFUS/WDPCP/ANXA1/KANK1/CORO1C/FOXC2/STC1/MCC/EFNA1/HDAC9/MAPK14/DOCK1/ADAM17/HSPB1/HMGB1/CDH13/ROBO1/ARSB/LPXN/DCN/PDCD6	p < 0.05		GOBP_IMPORT_INTO_CELL	GOBP_IMPORT_INTO_CELL	118	-1.41713	0.0036836	0.265595	SLC9A7/SLC1A4/SLC15A2/STEAP2/CACNA2D1/CLN8/SLC39A10/SLC29A1/SCNN1B/LRRC8D/TRPM4/SLC7A1/SLC18B1/LRRC8C/SLC12A4/SLC38A2/ATP2B4/KCNH2/SLC43A1/EPRS1/SLC29A2/LRSAM1/THBS1/SLC1A5/PRKN/SLC3A2/SLC38A1/ATP1A4/ATP1A2/SLC7A5/ACSL1/SLC7A11	p < 0.05
	GOBP_REGULATION_OF_DEFENSE_RESPONSE_TO_VIRUS_BY_HOST	GOBP_REGULATION_OF_DEFENSE_RESPONSE_TO_VIRUS_BY_HOST	26	1.86073	0.000339781	0.0757289	TNFAIP3/HSP90AA1/STAT1/ZC3H12A/STING1/DHX9	p < 0.05		MTOR_UP.V1_DN	MTOR_UP.V1_DN	110	-1.43318	0.0037687	0.0605994	PDGFA/TSPAN4/PHC1/FAH/KLF2/CDC42BPA/SLC33A1/THBS3/SLC12A4/EFEMP2/PPP1R3C/SULT1E1/IFT172/MYC/TNS2/DDIT3/NFXL1/AOC3/DUSP1/ABCA1/LIFR	p < 0.05
	GOBP_REGULATION_OF_MRNA_SPLICING_VIA_SPLICEOSOME	GOBP_REGULATION_OF_MRNA_SPLICING_VIA_SPLICEOSOME	85	1.71118	0.000343037	0.0757289	WTAP/SON/SNRNP70/SRSF4/LARP7/THRAP3/HNRNPA2B1/RBM3/KHDRBS1/ZBTB7A/NCL/SRSF10/RBFOX1/RBM23/CELF1/RBM47/REST	p < 0.05		GOBP_CYTOPLASMIC_MICROTUBULE_ORGANIZATION	GOBP_CYTOPLASMIC_MICROTUBULE_ORGANIZATION	48	-1.49888	0.003835	0.265595	CRIPT/KATNBL1/TUBGCP4/TUBGCP6/CEP120/CLASP1/CLIP4/CCDC88B/NUMA1/MAPT/EZR/KATNAL1/IFT172/DYNC1H1/CLIP1	p < 0.05
	GOBP_REGULATION_OF_LAMELLIPODIUM_ORGANIZATION	GOBP_REGULATION_OF_LAMELLIPODIUM_ORGANIZATION	40	1.79786	0.000369278	0.0772313	HSP90AA1/CD44/CAPZB/SLIT2/CARMIL1/RAC1/ACTR3/ARPC2/KANK1/CORO1C/AVIL/BIN3/CDC42/PLCE1	p < 0.05		GOBP_RESPONSE_TO_RETINOIC_ACID	GOBP_RESPONSE_TO_RETINOIC_ACID	50	-1.51691	0.00398204	0.265595	PTK2B/TRIM16/GSK3B/SREBF1/ATM/ABCA1	p < 0.05
	KEGG_EPITHELIAL_CELL_SIGNALING_IN_HELICOBACTER_PYLORI_INFECTION	KEGG_EPITHELIAL_CELL_SIGNALING_IN_HELICOBACTER_PYLORI_INFECTION	53	1.77239	0.000377599	0.00789268	NFKB1/NFKBIA/CXCL8/EGFR/RAC1/LYN/ATP6V1D/ATP6V0D1/ATP6V0C/ATP6V1H/ATP6V1C1/MAPK14/ADAM17/CDC42/ATP6V1G1/MAPK10/MAP2K4/ATP6V0E1/JUN	p.adjust < 0.05		GOBP_GOLGI_TO_VACUOLE_TRANSPORT	GOBP_GOLGI_TO_VACUOLE_TRANSPORT	18	-1.50078	0.00407973	0.265595	RBSN/AP1G2/SORT1/LAPTM5	p < 0.05
	GOBP_RESPONSE_TO_MOLECULE_OF_BACTERIAL_ORIGIN	GOBP_RESPONSE_TO_MOLECULE_OF_BACTERIAL_ORIGIN	182	1.49142	0.000491436	0.0973041	TNFAIP3/NFKB1/NFKBIA/IRAK2/CSF1/TNIP1/CXCL8/CXCL2/NFKBIZ/MAP2K3/SOD2/GCH1/CXCL3/NOCT/EDNRB/ZC3H12A/TLR2/MTDH/PDE4B/CD36/LYN/ZFP36	p < 0.05		GOBP_MEIOTIC_CELL_CYCLE	GOBP_MEIOTIC_CELL_CYCLE	173	-1.36884	0.00421705	0.265595	ANAPC2/PIWIL2/RPA1/TUBGCP4/TUBGCP6/MRE11/YTHDC2/CDC16/RAD50/CDC25B/MLH3/MYH9/CCNB1IP1/RAD51B/TESMIN/METTL3/NUMA1/MSH5/SPIN1/SPIRE1/SYCP2L/SUN1/DUSP1/ATM/C11orf80	p < 0.05
	HALLMARK_INTERFERON_GAMMA_RESPONSE	HALLMARK_INTERFERON_GAMMA_RESPONSE	131	1.54916	0.00049993	0.00399944	TNFAIP3/NFKB1/NFKBIA/STAT3/ARID5B/IRF1/NAMPT/MT2A/SOD2/GCH1/TNFAIP2/ICAM1/IFITM3/STAT1/IL4R/CDKN1A/IFNAR2/PDE4B/RAPGEF6/CFB	p.adjust < 0.05		GOBP_ORGANIC_ACID_TRANSMEMBRANE_TRANSPORT	GOBP_ORGANIC_ACID_TRANSMEMBRANE_TRANSPORT	90	-1.45601	0.00429915	0.265595	SLC38A9/SLC6A8/CLN8/SLC25A30/LRRC8D/SLC7A1/ABCD1/LRRC8C/SLC38A2/SLC43A1/THBS1/SLC1A5/SLC16A7/SLC3A2/ABCD2/SLC38A1/ATP1A2/SLC7A5/ACSL1/SLC7A11	p < 0.05
	GOBP_STEM_CELL_DIFFERENTIATION	GOBP_STEM_CELL_DIFFERENTIATION	151	1.52356	0.00051423	0.0973041	EXT1/STAT3/NRP1/TP63/SEMA3C/XRCC5/PDGFRA/KITLG/ZFP36L2/TP53/SEMA5A/EDNRB/RUNX2/ZFP36/GATAD2A/NOLC1/CORO1C/FOXC2/DHX36/MAPK14/EDNRA/TBX3/SEMA3A/CDC42/PDCD6/PHACTR4/CHD4/REST/SRF/ITGB1/HMGA2/EFNB1/YAP1/ABL1/RBPJ	p < 0.05		GOBP_MICROTUBULE_ORGANIZING_CENTER_LOCALIZATION	GOBP_MICROTUBULE_ORGANIZING_CENTER_LOCALIZATION	28	-1.48601	0.00434451	0.265595	SYNE2/TBCCD1/EZR/SUN1	p < 0.05
	GOBP_INTERFERON_BETA_PRODUCTION	GOBP_INTERFERON_BETA_PRODUCTION	42	1.76927	0.000580106	0.10478	HSP90AA1/RELB/IRF1/TRAF3/REL/TLR2/STING1/POLR3B/DHX9	p < 0.05		GOBP_AMINOACYL_TRNA_METABOLISM_INVOLVED_IN_TRANSLATIONAL_FIDELITY	GOBP_AMINOACYL_TRNA_METABOLISM_INVOLVED_IN_TRANSLATIONAL_FIDELITY	12	-1.49053	0.00468702	0.281737	LARS1/IARS1/AARS1	p < 0.05
	GOBP_REGULATION_OF_DEFENSE_RESPONSE_TO_VIRUS	GOBP_REGULATION_OF_DEFENSE_RESPONSE_TO_VIRUS	54	1.78593	0.000658695	0.10906	TNFAIP3/HSP90AA1/TRAF3/STAT1/ZC3H12A/STING1/ERBIN/DHX9	p < 0.05		GOBP_TYPE_II_INTERFERON_PRODUCTION	GOBP_TYPE_II_INTERFERON_PRODUCTION	53	-1.50629	0.00475035	0.281737	BTN3A1/GAS6/DDIT3/CEBPG/VSIR/IL20RB/SLC7A5/LAPTM5	p < 0.05
	HINATA_NFKB_IMMU_INF	HINATA_NFKB_IMMU_INF	11	1.74874	0.000680056	0.0337836	NFKB1/NFKBIA/IRF1/CXCL8/CXCL2/CXCL3/TNFAIP2/PTX3/ICAM1/CD83	p.adjust < 0.05		GOBP_HISTONE_MRNA_METABOLIC_PROCESS	GOBP_HISTONE_MRNA_METABOLIC_PROCESS	21	-1.50211	0.00506406	0.291192	EXOSC10/ATM/TUT4	p < 0.05
	GOBP_MUSCLE_CELL_PROLIFERATION	GOBP_MUSCLE_CELL_PROLIFERATION	132	1.59674	0.000694886	0.11045	TNFAIP3/MAP3K5/EREG/TGFBR3/XRCC5/SOD2/ZFPM2/PTEN/RUNX1/STAT1/CDKN1A/PDGFD/TGFBR2/GNAI2/SMAD1/HGF/KCNK2/APOD/IL6R/FOXC2/DNMT1/KPNA1/MAPK14	p < 0.05		GOBP_NEUROBLAST_DIVISION	GOBP_NEUROBLAST_DIVISION	10	-1.45979	0.0055079	0.295765	ARHGEF2/AKNA	p < 0.05
	GOBP_RESPONSE_TO_TUMOR_NECROSIS_FACTOR	GOBP_RESPONSE_TO_TUMOR_NECROSIS_FACTOR	145	1.56237	0.000747225	0.114201	TNFAIP3/NFKB1/NFKBIA/EXT1/CXCL8/MAP3K5/TRAF3/PID1/TANK/BIRC3/GCH1/GBP2/ZFP36L2/EIF5A/TRAF1/TP53/CYLD/STAT1/TMSB4X/ZC3H12A/ZFP36/ERBIN/GBP1/NR1D1/DHX9/ADAMTS12/RIPK1/MAPK14/ADAM17/TNFRSF21/GBP3/RPS3/SPPL2A/FAS	p < 0.05		GOBP_GOLGI_TO_LYSOSOME_TRANSPORT	GOBP_GOLGI_TO_LYSOSOME_TRANSPORT	10	-1.45946	0.00572179	0.303154	RBSN/SORT1/LAPTM5	p < 0.05
	KRAS.600.LUNG.BREAST_UP.V1_UP	KRAS.600.LUNG.BREAST_UP.V1_UP	83	1.67015	0.00085496	0.0337836	TNFAIP3/NAV3/ARHGAP24/CXCL8/CXCL2/SLIT2/ETS1/BIRC3/CXCL3/TRAF1/MGLL/DOCK4/GYPC/PRDM1/STC1/HDAC9/FAM174B	p.adjust < 0.05		GOBP_NEGATIVE_REGULATION_OF_PROTEASOMAL_PROTEIN_CATABOLIC_PROCESS	GOBP_NEGATIVE_REGULATION_OF_PROTEASOMAL_PROTEIN_CATABOLIC_PROCESS	42	-1.46581	0.00594583	0.305386	NOP53/UCHL5/FHIT/DDRGK1/OGT	p < 0.05
	KEGG_CHEMOKINE_SIGNALING_PATHWAY	KEGG_CHEMOKINE_SIGNALING_PATHWAY	99	1.61407	0.000880504	0.0151582	NFKB1/NFKBIA/PIK3R3/STAT3/CXCL8/CXCL2/ROCK2/CXCL3/STAT1/GNG12/VAV3/RAC1/LYN/BCAR1/GNAI2	p.adjust < 0.05		ALK_DN.V1_UP	ALK_DN.V1_UP	54	-1.43733	0.0059461	0.0755901	XBP1/GDF15/CTH/MTHFD2/CHAC1/PCK2/DDIT4/SLC1A5/TRIB3/CEBPG/CA3/PYGB/VEGFA/PSAT1/ASNS/SLC7A5/SLC7A11	p < 0.05
	GOBP_NEGATIVE_REGULATION_OF_I_KAPPAB_KINASE_NF_KAPPAB_SIGNALING	GOBP_NEGATIVE_REGULATION_OF_I_KAPPAB_KINASE_NF_KAPPAB_SIGNALING	34	1.82406	0.000926914	0.136417	TNFAIP3/TNIP1/TANK/STAT1/ZC3H12A/TLE1/ASH1L/NR1D1/RIPK1	p < 0.05		GOBP_PIGMENT_METABOLIC_PROCESS	GOBP_PIGMENT_METABOLIC_PROCESS	55	-1.45859	0.00597759	0.305386	SLC46A1/RAPGEF2/ABCB10/UGT1A8/CPOX/ABCB6/SRRD/OPN3/APPL1/HMOX1/TMEM14B/NFE2L1/BCL2/TRPC1/ABCC2/SLC7A11	p < 0.05
	KEGG_B_CELL_RECEPTOR_SIGNALING_PATHWAY	KEGG_B_CELL_RECEPTOR_SIGNALING_PATHWAY	53	1.71243	0.000932393	0.0151582	NFKB1/NFKBIA/PIK3R3/VAV3/PPP3CA/NFKBIE/NFAT5/RAC1/LYN/NFATC2	p.adjust < 0.05		GOBP_NEGATIVE_REGULATION_OF_TORC1_SIGNALING	GOBP_NEGATIVE_REGULATION_OF_TORC1_SIGNALING	22	-1.47768	0.00612948	0.308312	SZT2/KICS2/NPRL3/NPRL2/SESN2/ATM/MIOS	p < 0.05
	GOBP_CELLULAR_RESPONSE_TO_INTERLEUKIN_1	GOBP_CELLULAR_RESPONSE_TO_INTERLEUKIN_1	49	1.73993	0.00103898	0.146149	NFKB1/IRAK2/CXCL8/TANK/GBP2/ZC3H12A/GBP1/NR1D1/ADAMTS12/RC3H1/GBP3/TNIP2	p < 0.05		ZNF133_TARGET_GENES	ZNF133_TARGET_GENES	151	-1.37966	0.00613141	0.298426	RHOQ/COQ9/ZNF827/EXD3/TRIM25/PRKCSH/THOC1/SLC12A4/SLC25A37/TOP3B/LMF1/SNHG14/CCN1/LINC00662/TRIM16/SERPINE1/CYP4X1/ASNS/ACAD11/CCDC18-AS1/LIFR	p < 0.05
	KRAS.LUNG.BREAST_UP.V1_UP	KRAS.LUNG.BREAST_UP.V1_UP	46	1.72332	0.00107398	0.0337836	TNFAIP3/NAV3/CXCL8/CXCL2/ETS1/BIRC3/CXCL3/TRAF1/MGLL/DOCK4/GYPC/PRDM1/STC1/FAM174B	p.adjust < 0.05		GOBP_MITOTIC_SISTER_CHROMATID_SEPARATION	GOBP_MITOTIC_SISTER_CHROMATID_SEPARATION	52	-1.4859	0.00633407	0.310931	CDC16/PCID2/DUSP1/ATM	p < 0.05
	EGFR_UP.V1_UP	EGFR_UP.V1_UP	143	1.50355	0.00131029	0.0337836	GRAMD2B/EXT1/HIVEP2/PHLDA1/ARID5B/IRF1/MAP3K5/ETS2/FNDC3B/LRP8/NFKB2/PTPRE/SUSD6/GBP2/TNFAIP8/MGLL/ICAM1/CARMIL1/EGFR/KTN1/IL4R/EGLN3/BCL3/COTL1/VAV3/FERMT2/PDE4B/COL5A2/DRAM1/DUSP6/CEBPD	p.adjust < 0.05		GOBP_SERINE_FAMILY_AMINO_ACID_METABOLIC_PROCESS	GOBP_SERINE_FAMILY_AMINO_ACID_METABOLIC_PROCESS	26	-1.51263	0.00633805	0.310931	SERINC3/MPST/MTHFD1/CTH/SHMT2/PHGDH/PSAT1/SLC7A11	p < 0.05
	CSR_EARLY_UP.V1_UP	CSR_EARLY_UP.V1_UP	134	1.50662	0.00143096	0.0337836	MAP2K3/ETS1/SPRY4/F3/FRMD6/TOP1/DNAJA1/PHLDB1/BCAR1/ACTR3/ST3GAL1/DNTTIP2/HPCAL1/PHF20L1/MSANTD3/STC1/AMD1/PTPN12/NCL/PTPN1/PCSK7/RIPK2/EIF4A1/SREK1IP1/GTPBP4/REST/ELK3/ILF2/PANX1/KPNA4/NIFK	p.adjust < 0.05		PBXIP1_TARGET_GENES	PBXIP1_TARGET_GENES	126	-1.40277	0.00656087	0.298426	FAM114A1/ECHDC3/ZNF496/ZMIZ2/B4GALNT1/AAAS/FBRSL1/IL18BP/JRK/PARP2/SGSM3/TRAPPC12/GSTA4/BCKDK/SH3BP2/SH3YL1/CDCA7L/TBL2/CTBP1/GRAMD1B/ZFP41/UHRF2/FBLN2/CEP104/ACSF2/SMUG1/KCTD1/PABPC1/RDH13/SNHG14/GAS6/PTK2B/THBS1/ARHGEF2/MALAT1/TNS2/DMKN	p < 0.05
	GOBP_MYD88_DEPENDENT_TOLL_LIKE_RECEPTOR_SIGNALING_PATHWAY	GOBP_MYD88_DEPENDENT_TOLL_LIKE_RECEPTOR_SIGNALING_PATHWAY	11	1.71019	0.00155928	0.199031	IRAK2/IRF1/TNIP1	p < 0.05		KEGG_SELENOAMINO_ACID_METABOLISM	KEGG_SELENOAMINO_ACID_METABOLISM	20	-1.5056	0.00669927	0.0515899	HEMK1/AHCY/CTH/GGT5/MARS1/MAT2A	p < 0.05
	GOBP_GLAND_MORPHOGENESIS	GOBP_GLAND_MORPHOGENESIS	71	1.68059	0.00166926	0.201003	TNFAIP3/NFKB1/CSF1/NRP1/NR3C1/TP63/SEMA3C/TNC/VDR/EGFR/CAV1/TGFBR2/HGF/PML/STAT6/SULF2/TBX3/FRS2/MSN	p < 0.05		GOBP_XENOPHAGY	GOBP_XENOPHAGY	12	-1.47623	0.0070524	0.322115	LRSAM1/CALCOCO2/RNF213	p < 0.05
	KEGG_CHRONIC_MYELOID_LEUKEMIA	KEGG_CHRONIC_MYELOID_LEUKEMIA	65	1.63221	0.00168916	0.0224682	NFKB1/NFKBIA/MECOM/PIK3R3/RUNX1/TP53/CDKN1A/CCND1/TGFBR2	p.adjust < 0.05		GOBP_POSITIVE_REGULATION_OF_COLD_INDUCED_THERMOGENESIS	GOBP_POSITIVE_REGULATION_OF_COLD_INDUCED_THERMOGENESIS	55	-1.44856	0.00719927	0.325087	ACADL/GRB10/ZBTB7B/ZNF516/PPARGC1A/PLAC8/CEBPB/LEPR/LPIN1/PRKAB2/DYNC1H1/VEGFA/ACSL1/OGT	p < 0.05
	GOBP_NUCLEOTIDE_BINDING_DOMAIN_LEUCINE_RICH_REPEAT_CONTAINING_RECEPTOR_SIGNALING_PATHWAY	GOBP_NUCLEOTIDE_BINDING_DOMAIN_LEUCINE_RICH_REPEAT_CONTAINING_RECEPTOR_SIGNALING_PATHWAY	19	1.73444	0.00181894	0.203133	TNFAIP3/NFKBIA/BIRC3/CYLD/ERBIN	p < 0.05		THRA_TARGET_GENES	THRA_TARGET_GENES	69	-1.43125	0.00746066	0.298426	GXYLT1/GSTA4/BCKDK/BRWD1/SAFB2/CASC3/ZNF292/DENND4B/GRAMD1B/JMY/EIF3E/RB1CC1/EEF2/ATM/PNISR/NEAT1	p < 0.05
	GOBP_CELLULAR_RESPONSE_TO_MOLECULE_OF_BACTERIAL_ORIGIN	GOBP_CELLULAR_RESPONSE_TO_MOLECULE_OF_BACTERIAL_ORIGIN	121	1.56308	0.00188573	0.203133	TNFAIP3/NFKB1/NFKBIA/IRAK2/TNIP1/CXCL8/CXCL2/NFKBIZ/MAP2K3/CXCL3/EDNRB/ZC3H12A/TLR2/MTDH/PDE4B/CD36/LYN/ZFP36	p < 0.05		GOBP_MEIOSIS_I_CELL_CYCLE_PROCESS	GOBP_MEIOSIS_I_CELL_CYCLE_PROCESS	74	-1.43956	0.00751151	0.326345	MUS81/PIWIL2/MRE11/RAD50/CDC25B/MLH3/CCNB1IP1/RAD51B/MSH5/SUN1/ATM/C11orf80	p < 0.05
	GOBP_REGULATION_OF_HEART_GROWTH	GOBP_REGULATION_OF_HEART_GROWTH	42	1.68231	0.00196746	0.203133	TGFBR3/ZFPM2/RUNX1/ACACB/TGFBR2/DUSP6/KCNK2/BASP1/MAPK14	p < 0.05		GOBP_REGULATION_OF_MITOTIC_CELL_CYCLE_SPINDLE_ASSEMBLY_CHECKPOINT	GOBP_REGULATION_OF_MITOTIC_CELL_CYCLE_SPINDLE_ASSEMBLY_CHECKPOINT	16	-1.50134	0.00770876	0.326345	MAD1L1/PCID2/DUSP1	p < 0.05

## Sheet: Table S6
	Pathway Related To Figure S4E (Pseudo bulk)
	GSEA Analysis of Top 50 Enriched Pathway: 3D vs. 2D Cancer Cells [UPREGULATED]									GSEA Analysis of Top 50 Enriched Pathway: 3D vs. 2D Cancer Cells [UPREGULATED]
	ID	Description	setSize	NES	pvalue	qvalues	core_enrichment	color		ID	Description	setSize	NES	pvalue	qvalues	core_enrichment	color
	HALLMARK_INFLAMMATORY_RESPONSE	HALLMARK_INFLAMMATORY_RESPONSE	118	2.43154	1e-10	1.26316e-09	CXCL8/ITGB8/EREG/GCH1/TNFRSF9/IRF1/IRAK2/IL1A/RGS16/ICAM1/NFKB1/PDE4B/LCP2/NFKBIA/CDKN1A/CSF1/LPAR1/CALCRL/MEFV/ATP2B1/IFNGR2/TLR2/IL7R/F3/NAMPT/CD70/RNF144B/LDLR/TNFRSF1B/SLC7A2/ADM/CD82/HBEGF/PTPRE/RIPK2/IL4R/BTG2/GNA15/LYN/HRH1/EMP3/TIMP1/IFITM1/AHR/KCNMB2/PCDH7	p.adjust < 0.05		KEGG_PROXIMAL_TUBULE_BICARBONATE_RECLAMATION	KEGG_PROXIMAL_TUBULE_BICARBONATE_RECLAMATION	14	-2.01032	3.65897e-05	0.0010014	AQP1/CA2/PCK2/ATP1A2/ATP1A4	p.adjust < 0.05
	HALLMARK_TNFA_SIGNALING_VIA_NFKB	HALLMARK_TNFA_SIGNALING_VIA_NFKB	162	2.63949	1e-10	1.26316e-09	PTX3/CXCL3/TNFAIP3/CXCL2/TRAF1/GCH1/IER3/TNFRSF9/TNC/IRF1/RELB/IL1A/KYNU/GEM/ICAM1/NFKB1/PHLDA1/PLAU/ID2/PDE4B/LAMB3/CD83/NFKBIE/FOSL1/NFKBIA/MAP3K8/BIRC3/MAP2K3/CDKN1A/SOCS3/NFKB2/CSF1/TNFAIP8/SERPINB8/TNFAIP2/EFNA1/IER5/TNIP1/NR4A2/ATP2B1/IFNGR2/SLC2A6/TLR2/ZC3H12A/IL7R/PDLIM5/BCL3/PLPP3/F3/ETS2/PLK2/FOSB/CD44/NAMPT/ZFP36/REL/EHD1/NR4A3/CEBPD/PNRC1/LDLR/SOD2/DRAM1/STAT5A/HBEGF/PHLDA2/PTPRE/RIPK…	p.adjust < 0.05		KEGG_GLYCINE_SERINE_AND_THREONINE_METABOLISM	KEGG_GLYCINE_SERINE_AND_THREONINE_METABOLISM	20	-2.11151	5.27855e-05	0.00120388	SHMT2/MAOA/AOC2/CTH/PHGDH/PSAT1/AOC3/DMGDH	p.adjust < 0.05
	HALLMARK_INTERFERON_GAMMA_RESPONSE	HALLMARK_INTERFERON_GAMMA_RESPONSE	150	2.1461	1.08575e-09	9.14318e-09	TNFAIP3/GCH1/IRF1/MT2A/ICAM1/NFKB1/CFB/PDE4B/LCP2/NFKBIA/CDKN1A/SOCS3/C1R/TNFAIP2/OAS3/ARID5B/IFIT1/NAMPT/IFITM3/ARL4A/METTL7B/SOD2/RIPK2/IFNAR2/IL4R/IFIT2/CASP1/STAT3/IFIT3/SAMD9L/IFITM2/FAS/ISOC1/ISG20/OASL/HERC6/VAMP8/ISG15/SECTM1/IFIH1/RIPK1/SP110/CMKLR1/PML/STAT1/CFH/NMI/PSME2/IRF2/JAK2/BTG1	p.adjust < 0.05		CSR_EARLY_UP.V1_DN	CSR_EARLY_UP.V1_DN	110	-1.61746	0.001076	0.0032361	OTUD1/AKIP1/LRIG2/SKP2/NPHP3/SLC9A7/MINDY1/UBN2/KBTBD6/APBB3/RAPGEF3/LDB1/DAAM2/HEBP2/FUT10/POLL/AMT/PEX6/USP33/NMT2/ZNF337/NDUFAF7/DENND11/YEATS2/ING4/TCAIM/PDE5A/SLC16A7/CDRT4/ANKZF1/CYP2R1/PAN2/ACBD4/CKB/ARL4D/FBXO25/NATD1/ZNF467/TXNIP/STOX1/ADAMTSL4/DHRS3/GSDMB	p.adjust < 0.05
	HINATA_NFKB_IMMU_INF	HINATA_NFKB_IMMU_INF	11	2.11771	1e-10	1.05263e-08	CXCL8/PTX3/CXCL3/CXCL2/IRF1/ICAM1/NFKB1/CD83/NFKBIA/TNFAIP2	p.adjust < 0.05		MTOR_UP.N4.V1_UP	MTOR_UP.N4.V1_UP	164	-1.57243	0.00161459	0.00456751	NQO2/RPAP1/SYNPO/IFRD1/CARS1/APOL6/OPN3/GALK2/MAST2/GFPT1/MIPEP/GBE1/ACACA/ITPR1/CEBPB/PFKM/PANK3/SARS1/SLC1A5/VEGFA/MARS1/SREBF1/SLC3A2/EIF4EBP1/EAF2/SLC43A1/ULBP1/DDIT4/HERPUD1/KYAT1/PCK2/LPCAT4/CEBPG/VLDLR/SLC7A5/TSC22D3/TRIB3/DDIT3/SLC7A11/PHGDH/ANXA3/ASNS	p.adjust < 0.05
	GOBP_INFLAMMATORY_RESPONSE	GOBP_INFLAMMATORY_RESPONSE	429	2.02122	1e-10	1.94105e-07	CXCL8/PTX3/CXCL3/TNFAIP3/CXCL2/IER3/CD36/TNC/IL34/RELB/H19/IRAK2/IL1A/PTN/BDKRB2/NFKB1/NFKBIA/BIRC3/MAP2K3/SOCS3/NFKB2/CSF1/IL16/CALCRL/NFKBIZ/MEFV/TNIP1/CAMK1D/IFNGR2/TLR2/ZC3H12A/STING1/MGLL/F3/PLK2/CD44/ZFP36/REL/BMPR1B/PLA2G4C/DHRS7B/EXT1/ITIH4/HDAC9/CYLD/LDLR/LACC1/NFKBID/CCN3/KLKB1/TNFRSF1B/ADM/RIPK2/IL4R/AIM2/SAA1/LAT/SIRPA/CASP1/NR3C1/STAT3/MYLK3/TMSB4X/CLU/SLC39A8/ETS1/SAA2/LYN/HRH1/PDE2…	p.adjust < 0.05		HALLMARK_UNFOLDED_PROTEIN_RESPONSE	HALLMARK_UNFOLDED_PROTEIN_RESPONSE	108	-1.54615	0.00427041	0.00567811	KDELR3/GOSR2/MTHFD2/TARS1/CXXC1/ATF4/XBP1/EIF4A2/CEBPB/EXOSC5/IARS1/VEGFA/XPOT/EDEM1/SLC1A4/EIF4EBP1/DDIT4/HERPUD1/CEBPG/SLC7A5/PSAT1/ASNS	p.adjust < 0.05
	GOBP_CYTOKINE_MEDIATED_SIGNALING_PATHWAY	GOBP_CYTOKINE_MEDIATED_SIGNALING_PATHWAY	277	2.08248	1e-10	1.94105e-07	CXCL8/CXCL3/TNFAIP3/CXCL2/TRAF1/EREG/IL34/IRF1/IRAK2/IL1A/NFKBIA/BIRC3/CSF1/TNFRSF19/NFKBIZ/GHR/IFNGR2/SLIT2/OAS3/IL27RA/IL7R/STING1/CD44/H2BC11/CD70/IFITM3/EXT1/CYLD/IKBKE/CAV1/EIF5A/LRP8/TNFRSF1B/STAT5A/RIPK2/TRAF3/IFNAR2/IL4R/AIM2/CASP1/TP53/STAT3/TMSB4X/CLCF1/LYN/IFITM2/FAS/TNIP2/TXNDC17/IFITM1/EGR1/OASL/GREM2/PRKACA/TANK/RBM47/ISG15/TYK2/PLCB1/TRAF4/IL10RB/RIPK1	p.adjust < 0.05		GOBP_CELL_PROLIFERATION_IN_FOREBRAIN	GOBP_CELL_PROLIFERATION_IN_FOREBRAIN	13	-1.93126	0.000426217	0.0152639	CEP120/EMX2/AKNA	p.adjust < 0.05
	KRAS.LUNG.BREAST_UP.V1_UP	KRAS.LUNG.BREAST_UP.V1_UP	68	2.27294	8.61693e-09	3.60271e-07	CXCL8/CXCL3/TNFAIP3/CXCL2/TRAF1/NAV3/ID2/STC1/BIRC3/PRDM1/SNAP25/MGLL/DOCK4/LAT2/FAM174B/IGFBP3/HBEGF/TBX3/ETS1/PDE2A/TSPAN1/ISG20	p.adjust < 0.05		HALLMARK_BILE_ACID_METABOLISM	HALLMARK_BILE_ACID_METABOLISM	81	-1.43007	0.0182418	0.0192019	BCAR3/AR/PEX1/PEX13/HSD17B4/RETSAT/NUDT12/ABCA3/PEX6/SCP2/CYP27A1/GNPAT/ABCA2/SLC29A1/NR1H4/ALDH8A1/PFKM/ABCD1/EPHX2/SULT1B1/PAOX/ACSL1/SLC22A18/PECR/ABCD2/ABCA1/HSD17B6/TFCP2L1	p.adjust < 0.05
	EGFR_UP.V1_UP	EGFR_UP.V1_UP	154	2.0949	1.02677e-08	3.60271e-07	GRAMD2B/MAP3K5/IRF1/CLDN1/RGS16/ICAM1/PHLDA1/PDE4B/GBP2/CYP1B1/TNFRSF21/NFKB2/TNFAIP8/DUSP6/GBP1/CARMIL1/ARID5B/SUSD6/MGLL/BCL3/ETS2/EXT1/HSPA2/CEBPD/HIVEP2/LRP8/DRAM1/ADM/HBEGF/PTPRE/IL4R/COTL1/COL5A2/IFIT3/ENPP1/JUNB/ISG20/SQOR/VAV3/SPAG1/EGLN3/KLF4/EGFR/CXADR/PCDH9/CTNNAL1/NFIL3/CEMIP/FNDC3B/EDN1/FERMT2/ATF3	p.adjust < 0.05		KEGG_AMINOACYL_TRNA_BIOSYNTHESIS	KEGG_AMINOACYL_TRNA_BIOSYNTHESIS	41	-1.74212	0.00345499	0.026266	AARS2/TARS2/DARS2/EARS2/QARS1/NARS2/CARS2/MARS2/LARS1/EPRS1/CARS1/TARS1/YARS1/GARS1/IARS1/TARS3/SARS1/MARS1/AARS1	p.adjust < 0.05
	GOBP_VASCULATURE_DEVELOPMENT	GOBP_VASCULATURE_DEVELOPMENT	489	1.84238	3.27059e-10	4.23226e-07	CXCL8/COL3A1/TNFAIP3/ITGB8/EREG/SEMA5A/E2F7/NFATC2/IL1A/PDGFRA/THSD7A/PDGFD/ADTRP/KLF5/CYP1B1/FOSL1/SOCS3/PLXDC1/CALCRL/VEGFC/PRDM1/TNFAIP2/MEIS1/EFNA1/ADGRB3/HMGA2/PRICKLE1/PECAM1/SLIT2/EDNRA/MYO18B/PIK3R3/ZC3H12A/DCN/ALDH1A2/XDH/TMEM100/PLPP3/F3/LEF1/PLK2/HDAC9/PARVA/APLN/FOXC2/ADAMTS1/LDLR/SOX4/NRP1/CAV1/CCN3/SOD2/ADM/SVEP1/SEMA3C/ADAMTS9/TGFBR3/SGCD/EYA1/TBX3/STAT3/JUNB/SPINK5/ETS1/PDE2A/SEMA…	p.adjust < 0.05		GOBP_PHOTORECEPTOR_CELL_MAINTENANCE	GOBP_PHOTORECEPTOR_CELL_MAINTENANCE	23	-1.88406	0.00164884	0.0312243	BBS4/MAK/NPHP3/BBS2/DRAM2/ERCC6/SPATA7/CLCN3/CROCC/CLN8/MKKS/CDH23/USP45/CRB1	p.adjust < 0.05
	KRAS.600.LUNG.BREAST_UP.V1_UP	KRAS.600.LUNG.BREAST_UP.V1_UP	117	2.15939	1.70428e-08	4.48495e-07	CXCL8/CXCL3/TNFAIP3/CXCL2/TRAF1/NAV3/ID2/STC1/SEMA3A/BIRC3/PRDM1/SLIT2/TMEM158/SNAP25/MMP15/MGLL/DOCK4/LAT2/FAM174B/HDAC9/SYP/IGFBP3/HBEGF/TBX3/ETS1/PDE2A/TSPAN1/ISG20/COL9A3/HIC1/ARHGAP24	p.adjust < 0.05		GOBP_AMINO_ACID_ACTIVATION	GOBP_AMINO_ACID_ACTIVATION	44	-1.77432	0.0017224	0.0322151	AARS2/TARS2/DARS2/EARS2/QARS1/NARS2/CARS2/MARS2/LARS1/EPRS1/CARS1/TARS1/YARS1/GARS1/IARS1/TARS3/SARS1/MARS1/AARS1	p.adjust < 0.05
	GOBP_POSITIVE_REGULATION_OF_RESPONSE_TO_EXTERNAL_STIMULUS	GOBP_POSITIVE_REGULATION_OF_RESPONSE_TO_EXTERNAL_STIMULUS	349	1.90763	7.75963e-10	6.38437e-07	CXCL8/TNFAIP3/EREG/CD36/SEMA5A/IL34/IRF1/IRAK2/PTN/PDGFD/PLAU/NFKBIA/BIRC3/TNFSF14/CSF1/IL16/LPAR1/NFKBIZ/VEGFC/MEFV/NEDD9/TNIP1/CAMK1D/SLIT2/OAS3/TLR2/STING1/F3/HSP90AA1/CYLD/LDLR/NRP1/IKBKE/CAV1/LACC1/CTSS/RIPK2/TRAF3/PTPN22/DSCAM/AIM2/CASP1/TMSB4X/ETS1/LYN/PDE2A/MIF/RFTN1/LGALS9/POLR3B/TNIP2/PLAT/PDGFRB/OASL/C3/VAMP8/CTSC/DAPK2/RBM47/TICAM1/DDT/PRKD1/IFIH1/FGF18/RIPK1/CMKLR1/TSPAN6/PIK3AP1/EDN…	p.adjust < 0.05		GOBP_AMINO_SUGAR_METABOLIC_PROCESS	GOBP_AMINO_SUGAR_METABOLIC_PROCESS	32	-1.77089	0.00173557	0.0322151	OGA/NAGK/MGAT1/PGM3/HOGA1/NPL/GFPT1/FN3K/CHI3L1/ST6GAL1/UAP1L1/CHST1/B4GALNT2/OVGP1/CHST7	p.adjust < 0.05
	GOBP_TAXIS	GOBP_TAXIS	344	1.90071	8.22282e-10	6.38437e-07	CXCL8/CXCL3/CXCL2/SEMA5A/IL34/PDGFRA/PTN/PDGFD/PLAU/PDE4B/SEMA3A/FOSL1/TNFSF14/CSF1/IL16/LPAR1/VEGFC/NEDD9/EFNA1/CAMK1D/SLIT2/EDNRA/TRPM2/UNC5C/F3/LEF1/CNTN5/BMPR1B/DOCK4/EXT1/RIN3/EFNB1/PARVA/ALCAM/BCL11B/NRP1/PIK3C2G/CCN3/MYPN/NRXN1/HBEGF/SEMA3C/DSCAM/LGALS3/SAA1/NRG1/NRXN3/ECE1/TMSB4X/LYN/HRH1/MIF/SEMA4A/LGALS9/ITGB2/PLD1/NEXN/VASP/PDGFRB/ANXA1/VAV3/DAPK2/CXADR/DDT/PRKD1/PLEKHG4/EPHA6/DCC/HGF/…	p.adjust < 0.05		GOBP_URONIC_ACID_METABOLIC_PROCESS	GOBP_URONIC_ACID_METABOLIC_PROCESS	11	-1.78932	0.00206496	0.0357875	UGT1A9/UGT1A6/CRYL1/UGT1A8	p.adjust < 0.05
	STK33_NOMO_UP	STK33_NOMO_UP	226	1.96318	3.18161e-08	6.69812e-07	PTX3/CXCL3/CXCL2/IER3/IL1A/KYNU/ICAM1/PHLDA1/PLAU/STC1/LAMB3/PID1/MAP3K8/RASGRP3/GBP3/CSRNP1/ARID5B/IL7R/BCL3/NAMPT/ZFP36/PPP1R3B/DOCK4/KITLG/GLIPR1/FOXQ1/NRP1/LACC1/PGBD5/BTG2/NUAK1/JUNB/SAMD9L/RGS2/LY6K/PANX1/MAFF/REC114/TTC30B/HECW2/RND3/ZEB2/CAMK2D/IRS1/VWA5A/STX12/SGK1/ST3GAL1	p.adjust < 0.05		KEGG_STARCH_AND_SUCROSE_METABOLISM	KEGG_STARCH_AND_SUCROSE_METABOLISM	24	-1.78195	0.00538615	0.0368526	AMY2B/HK2/PGM1/GANC/PGM2/GBE1/GAA/ENPP3/PYGB/MGAM/UGT1A9/UGT1A6/UGT1A8	p.adjust < 0.05
	STK33_SKM_UP	STK33_SKM_UP	204	1.98689	3.84128e-08	6.73909e-07	ITGB8/CD36/IRF1/CLDN1/IL1A/PHLDA1/PLAU/GBP2/RCBTB2/TNFRSF21/NFKBIA/PID1/RASGRP3/CDKN1A/NFKBIZ/GBP3/TNFAIP2/SULF2/ARID5B/MNS1/H2BC5/BCL3/PLK2/NAMPT/H2BC11/ZFP36/CEP19/KITLG/GLIPR1/H2AC6/CCN3/ADM/HBEGF/H3C12/BTG2/CREB5/CDK2AP1/JUNB/RGS2/EMP3/ANXA1/EGR1/TTC30B/RNF19B/HECW2/H2AC17/ERMAP/H2AC11/RND3/LPXN/STX12/MXD1/SGK1/PALLD/FAM20C/TMOD2/ZNF407	p.adjust < 0.05		GOBP_CARBOHYDRATE_DERIVATIVE_TRANSPORT	GOBP_CARBOHYDRATE_DERIVATIVE_TRANSPORT	63	-1.69954	0.00225368	0.037432	SLC33A1/SLC37A4/SLC35C1/SLC29A1/SLC25A19/SLC37A3/SLC25A5/SLC35A1/SLC29A4/ABCD1/PSAP/ABCG1/SLC17A9/SLC29A2/VLDLR/SLC37A2/LRRC8C/SLC15A2	p.adjust < 0.05
	HALLMARK_KRAS_SIGNALING_UP	HALLMARK_KRAS_SIGNALING_UP	128	2.07109	1.21717e-07	7.68739e-07	TNFAIP3/ADGRL4/TRAF1/EREG/RGS16/CFB/PLAU/ID2/BIRC3/PRDM1/DUSP6/PECAM1/TMEM158/SNAP25/IL7R/ALDH1A2/TMEM100/TPH1/CPE/LAT2/HDAC9/NRP1/IGFBP3/CTSS/TNFRSF1B/HBEGF/ITGBL1/SPARCL1/ETS1/TSPAN1/ITGB2/PLAT/KLF4/VWA5A/DNMBP/FUCA1/GALNT3/CMKLR1/PDCD1LG2/CFH/GYPC	p.adjust < 0.05		GOBP_ETHANOL_METABOLIC_PROCESS	GOBP_ETHANOL_METABOLIC_PROCESS	10	-1.82017	0.00235189	0.037885	SULT1B1/ALDH3B1/ACSS1/ALDH2/SULT1E1	p.adjust < 0.05
	STK33_UP	STK33_UP	223	1.96588	5.47605e-08	8.23465e-07	CXCL3/ITGB8/CXCL2/CD36/CLDN1/IL1A/KYNU/ICAM1/PHLDA1/PLAU/STC1/PID1/RASGRP3/CDKN1A/GBP3/SULF2/CSRNP1/ARID5B/BCL3/NAMPT/ZFP36/DOCK4/KITLG/GLIPR1/FOXQ1/NRP1/H2AC6/CCN3/ADM/HBEGF/H3C12/BTG2/NUAK1/CREB5/JUNB/SAMD9L/RGS2/PANX1/MAFF/ANXA1/EGR1/REC114/TTC30B/RNF19B/HECW2/H2AC17/RND3/ZEB2/VWA5A/STX12/SGK1	p.adjust < 0.05		GOBP_POTASSIUM_ION_HOMEOSTASIS	GOBP_POTASSIUM_ION_HOMEOSTASIS	19	-1.88048	0.00276401	0.0413029	SCNN1B/KCNJ10/KCNMA1/ATP1A2/KCNH2/ATP1A4	p.adjust < 0.05
	GOBP_LEUKOCYTE_MIGRATION	GOBP_LEUKOCYTE_MIGRATION	194	2.04816	1.49352e-09	9.66332e-07	CXCL8/CXCL3/CXCL2/IL34/IL1A/PTN/ICAM1/PDGFD/PDE4B/ADTRP/ROR2/TNFSF14/CSF1/IL16/VEGFC/NEDD9/PECAM1/CAMK1D/SLIT2/IL27RA/TRPM2/KITLG/EXT1/RIN3/CCN3/PODXL2/LGALS3/SAA1/SIRPA/LYN/HRH1/MIF/LGALS9/ITGB2/ANXA1/VAV3/DAPK2/CXADR/DDT/PLCB1/WDR1/TACR1/CMKLR1/EDN1/SELENOK/NINJ1/PTGER4/CNN2/ADGRE2/KLRC4-KLRK1/STK10/PPIA/SLC12A2/ITGA9/C5/EDNRB/CYP7B1	p.adjust < 0.05		GOBP_CHEMICAL_SYNAPTIC_TRANSMISSION_POSTSYNAPTIC	GOBP_CHEMICAL_SYNAPTIC_TRANSMISSION_POSTSYNAPTIC	67	-1.60751	0.00448131	0.0559386	TRPV1/GSK3B/CHRNE/NLGN2/SLC29A1/GABRG1/ADORA2A/GABRE/GLRB/DRD4/PTK2B/BAIAP2/ARRB2/IGSF11/ADRB2/CUX2/P2RX7/INSYN2B	p < 0.05
	KEGG_NOD_LIKE_RECEPTOR_SIGNALING_PATHWAY	KEGG_NOD_LIKE_RECEPTOR_SIGNALING_PATHWAY	44	2.25938	1.57245e-08	2.15178e-06	CXCL8/TNFAIP3/CXCL2/NFKB1/NFKBIA/BIRC3/CARD6/MEFV/HSP90AA1/RIPK2/CASP1	p.adjust < 0.05		GOBP_MEDIUM_CHAIN_FATTY_ACID_METABOLIC_PROCESS	GOBP_MEDIUM_CHAIN_FATTY_ACID_METABOLIC_PROCESS	11	-1.73351	0.00458576	0.0566956	CRAT/GLYATL2/CYP4Z1/CES1	p < 0.05
	GOBP_BLOOD_VESSEL_MORPHOGENESIS	GOBP_BLOOD_VESSEL_MORPHOGENESIS	409	1.80495	4.20938e-09	2.26228e-06	CXCL8/COL3A1/TNFAIP3/ITGB8/EREG/SEMA5A/E2F7/IL1A/PDGFRA/THSD7A/ADTRP/KLF5/CYP1B1/PLXDC1/CALCRL/VEGFC/PRDM1/TNFAIP2/MEIS1/EFNA1/ADGRB3/HMGA2/SLIT2/EDNRA/MYO18B/PIK3R3/ZC3H12A/DCN/XDH/TMEM100/F3/LEF1/PLK2/HDAC9/PARVA/APLN/FOXC2/ADAMTS1/LDLR/SOX4/NRP1/CAV1/CCN3/ADM/ADAMTS9/TGFBR3/SGCD/EYA1/STAT3/JUNB/SPINK5/ETS1/SEMA4A/FMNL3/SMAD1/ARHGAP24/DDAH1/PDGFRB/ANXA1/VAV3/CALD1/C3/EMC10/KLF4/SRF/RAMP1/EGLN1/…	p.adjust < 0.05		KEGG_NITROGEN_METABOLISM	KEGG_NITROGEN_METABOLISM	14	-1.68167	0.0109724	0.0617035	CA13/AMT/CA2/CA1/CTH/CA3/ASNS	p < 0.05
	GOBP_CELLULAR_RESPONSE_TO_LIPID	GOBP_CELLULAR_RESPONSE_TO_LIPID	385	1.86332	4.66196e-09	2.26228e-06	CXCL8/CXCL3/TNFAIP3/CXCL2/CD36/CLDN1/IRAK2/IL1A/NFKB1/AKR1C1/GDAP1/PDE4B/STC1/ADTRP/CYP1B1/NFKBIA/PID1/MAP2K3/LMO3/LPAR1/FAM107A/NFKBIZ/VDR/TNIP1/ATP2B1/TLR2/ZC3H12A/AKR1C2/ALDH1A2/PHEX/ZFP36/INSIG1/NR4A3/AKR1C3/TP63/LANCL2/LDLR/BRINP3/GNG2/LRP8/TNFRSF1B/RIPK2/PTPN22/SIRPA/CASP1/NR3C1/ZNF366/ZFP36L2/LYN/E2F1/MIF/TNIP2/PLAT/ANXA1/AHR/RAN/EGFR/NFKBIB/TICAM1/IRS1/DNAJA1/RARA/PLCB1/SGK1/PRDX2/SNAI2/R…	p.adjust < 0.05		GOBP_EXPORT_ACROSS_PLASMA_MEMBRANE	GOBP_EXPORT_ACROSS_PLASMA_MEMBRANE	41	-1.65649	0.00581055	0.0655732	SLC29A4/SLC22A5/ATP7B/SLC35G1/SLC22A18/ABCA1/SLC15A2/ATP1A2/KCNH2/ATP1A4	p < 0.05
	KEGG_CYTOKINE_CYTOKINE_RECEPTOR_INTERACTION	KEGG_CYTOKINE_CYTOKINE_RECEPTOR_INTERACTION	95	2.1893	4.02032e-08	2.59814e-06	CXCL8/CXCL3/CXCL2/TNFRSF9/IL1A/PDGFRA/TNFRSF21/TNFSF14/CSF1/TNFRSF19/VEGFC/GHR/IFNGR2/IL7R/CD70/BMPR1B/KITLG/TNFRSF1B/IFNAR2/IL4R/CLCF1/FAS/PDGFRB/EGFR	p.adjust < 0.05		KEGG_ASCORBATE_AND_ALDARATE_METABOLISM	KEGG_ASCORBATE_AND_ALDARATE_METABOLISM	10	-1.66953	0.0143875	0.0656273	UGT1A9/UGT1A6/UGT1A8/ALDH2	p < 0.05
	KEGG_PATHWAYS_IN_CANCER	KEGG_PATHWAYS_IN_CANCER	253	1.91873	5.69592e-08	2.59814e-06	CXCL8/TRAF1/LAMA4/PDGFRA/NFKB1/LAMB3/NFKBIA/BIRC3/RASSF5/CDKN1A/NFKB2/VEGFC/PIK3R3/CCNE2/LAMB4/LEF1/KITLG/HSP90AA1/STAT5A/TRAF3/CTNNA3/BIRC5/MECOM/LAMC2/TP53/STAT3/ETS1/E2F1/BRCA2/FAS/PLD1/PDGFRB/COL4A6/RUNX1T1/EGLN3/DAPK2/EGFR/FZD1/EGLN1/BID/RARA/DCC/HGF/FGF18/TRAF4/E2F2/BAX/RUNX1/ITGAV/FZD8/PML/RAD51/STAT1/CCND1/TPM3/TGFBR2/COL4A1/MSH3/PTCH2/JUP/CREBBP/WNT7B	p.adjust < 0.05		SIX4_TARGET_GENES	SIX4_TARGET_GENES	32	-1.90009	0.000514909	0.0674844	GPR146/CLIP1/PLXNB1/ZNF862/GTPBP2/DLG5/PKD1L2	p < 0.05
	GOBP_CELL_CHEMOTAXIS	GOBP_CELL_CHEMOTAXIS	155	2.09019	7.74015e-09	3.33868e-06	CXCL8/CXCL3/CXCL2/SEMA5A/IL34/PDGFRA/PTN/PDGFD/PDE4B/TNFSF14/CSF1/IL16/LPAR1/VEGFC/NEDD9/CAMK1D/SLIT2/TRPM2/LEF1/DOCK4/RIN3/PARVA/NRP1/CCN3/HBEGF/LGALS3/SAA1/TMSB4X/LYN/HRH1/MIF/LGALS9/ITGB2/PDGFRB/ANXA1/VAV3/DAPK2/CXADR/DDT/PRKD1/HGF/FGF18/BCAR1/CMKLR1/EDN1/HSPB1/NINJ1/ADGRE2/KLRC4-KLRK1/PPIA/SLC12A2/ITGA9/C5/EDNRB/CYP7B1	p.adjust < 0.05		KEGG_SELENOAMINO_ACID_METABOLISM	KEGG_SELENOAMINO_ACID_METABOLISM	22	-1.69339	0.0155368	0.0681722	GGT1/MARS2/HEMK1/AHCY/GGT5/MARS1/CTH/MAT2A	p < 0.05
	TBK1.DF_UP	TBK1.DF_UP	261	1.89455	3.41159e-07	4.48893e-06	CXCL8/TNFAIP3/CXCL2/GCH1/IL1A/NFKB1/PLAU/CD83/NFKBIE/PID1/TNFAIP8/VCAN/TNFAIP2/EFNA1/ZC3H12A/MGLL/IQCK/AKR1C3/HSPA2/PEG10/TUBA1A/HBEGF/SAA1/SIRPA/SERTAD2/SNX10/EMP3/CRIP2/TRIM36/SLCO3A1/ADGRE5/LPXN/BID/STX12/C3orf14/TMEM50A/MAST4/NFIL3/TNFAIP1/LSP1/RUNX1/GINS1/ITGAV/FERMT2/ATF3/CHIC2/BTG3/SCO2/AP5Z1/UXS1/CDC42EP3/NGFR/RAB4B/BTG1/IFT57/GNG11/PCLO/TP53BP2/RAD51AP1/SCHIP1/TRAM2/SWAP70/GCC2/EML1/DNAJ…	p.adjust < 0.05		GOBP_DICARBOXYLIC_ACID_TRANSPORT	GOBP_DICARBOXYLIC_ACID_TRANSPORT	61	-1.60365	0.00625517	0.0685967	STXBP1/CLN8/GABBR1/SLC46A1/SLC25A30/SLC19A2/ADORA2A/ABCC2/SLC1A5/SLC26A7/SLC1A4/KCNJ10/SLC26A9/SLC7A11/LRRC8C/ATP1A2/P2RX7	p < 0.05
	GOBP_RESPONSE_TO_MOLECULE_OF_BACTERIAL_ORIGIN	GOBP_RESPONSE_TO_MOLECULE_OF_BACTERIAL_ORIGIN	197	1.97343	1.86984e-08	7.2589e-06	CXCL8/CXCL3/TNFAIP3/CXCL2/GCH1/CD36/CLDN1/IRAK2/IL1A/NFKB1/PDE4B/NFKBIA/MAP2K3/CSF1/NFKBIZ/TNIP1/NOCT/TLR2/ZC3H12A/ZFP36/SOD2/TNFRSF1B/ADM/RIPK2/PTPN22/SIRPA/CASP1/LYN/MIF/LGALS9/TNIP2	p.adjust < 0.05		GOBP_RETINA_HOMEOSTASIS	GOBP_RETINA_HOMEOSTASIS	38	-1.64959	0.00767937	0.078868	NPHP3/POTEF/BBS2/DRAM2/ERCC6/SPATA7/POTEE/CLCN3/CROCC/CLN8/MKKS/CDH23/AZGP1/USP45/CRB1	p < 0.05
	GOBP_POSITIVE_REGULATION_OF_LOCOMOTION	GOBP_POSITIVE_REGULATION_OF_LOCOMOTION	391	1.81504	2.16791e-08	7.65096e-06	CXCL8/SEMA5A/IL34/CLDN1/IL1A/PDGFRA/PTN/ICAM1/PDGFD/PLAU/SEMA3A/CYP1B1/MAP2K3/ROR2/TNFSF14/CSF1/IL16/LPAR1/FAM107A/VEGFC/NEDD9/PECAM1/CAMK1D/SLIT2/CARMIL1/PIK3R3/ZC3H12A/GFUS/SLC8A1/PLPP3/F3/LEF1/PLK2/DOCK4/NR4A3/KITLG/HDAC9/FOXC2/ADAMTS1/NRP1/CAV1/SOD2/STAT5A/HBEGF/SEMA3C/DSCAM/LGALS3/SH3RF2/PFN1/LAMC2/STAT3/PHPT1/TMSB4X/ETS1/LYN/SEMA4A/LGALS9/GLIPR2/S100A11/PDGFRB/ANXA1/EMC10/MAP4K4/DAPK2/CAVIN…	p.adjust < 0.05		KEGG_ALANINE_ASPARTATE_AND_GLUTAMATE_METABOLISM	KEGG_ALANINE_ASPARTATE_AND_GLUTAMATE_METABOLISM	23	-1.56956	0.0204334	0.0798902	GFPT1/GPT2/ADSS1/ASNS	p < 0.05
	HALLMARK_COMPLEMENT	HALLMARK_COMPLEMENT	144	1.96003	2.24925e-06	1.13646e-05	TNFAIP3/CD36/IRF1/KYNU/CFB/LCP2/CP/C1R/DUSP6/CTSO/DOCK10/MMP15/PHEX/F3/EHD1/DOCK4/CTSS/GNG2/KLKB1/LGALS3/CASP1/PFN1/CLU/LYN/ANXA5/MAFF/TIMP1/PLAT/CSRP1/C3/CTSC/GNAI2/CALM3/USP16/CALM1/HSPA1A/CFH/S100A13/GNB2/RASGRP1/ZFPM2/IRF2/JAK2/PCLO/SPOCK2/CASP4/CDH13/MSRB1/BRPF3/DGKG/F8/RHOG/COL4A2	p.adjust < 0.05		GOBP_INORGANIC_ANION_TRANSPORT	GOBP_INORGANIC_ANION_TRANSPORT	108	-1.47552	0.00795742	0.0808679	WNK4/SLC4A8/CLCN3/SLC25A11/CLCN2/SLC12A6/TG/SLC5A6/CLCN7/SLC26A6/VDAC2/BEST2/SLC37A4/SLC12A4/CA2/ATF4/SLC37A3/ANO8/SLC4A3/SLC25A30/SLC4A11/GABRG1/CEBPB/GABRE/CLCNKA/GLRB/ABCC2/ENPP3/ANO7/SLC26A7/SLC20A1/SLC1A4/SLC26A9/VDAC3/SLC37A2/LRRC8C	p < 0.05
	GOBP_CELLULAR_RESPONSE_TO_MOLECULE_OF_BACTERIAL_ORIGIN	GOBP_CELLULAR_RESPONSE_TO_MOLECULE_OF_BACTERIAL_ORIGIN	130	2.06453	4.69507e-08	1.5189e-05	CXCL8/CXCL3/TNFAIP3/CXCL2/CD36/IRAK2/IL1A/NFKB1/PDE4B/NFKBIA/MAP2K3/NFKBIZ/TNIP1/TLR2/ZC3H12A/ZFP36/TNFRSF1B/RIPK2/PTPN22/SIRPA/CASP1/LYN/MIF/TNIP2	p.adjust < 0.05		GOBP_GLUCOSAMINE_CONTAINING_COMPOUND_METABOLIC_PROCESS	GOBP_GLUCOSAMINE_CONTAINING_COMPOUND_METABOLIC_PROCESS	17	-1.70199	0.00802428	0.0811227	OGA/NAGK/PGM3/CHI3L1/CHST1/OVGP1/CHST7	p < 0.05
	KRAS.BREAST_UP.V1_UP	KRAS.BREAST_UP.V1_UP	49	2.16065	1.50329e-06	1.75823e-05	CXCL3/TNFAIP3/CXCL2/TRAF1/STC1/FMO2/BIRC3/PRDM1/SNAP25/MGLL/SYP/IGFBP3	p.adjust < 0.05		GOBP_INORGANIC_ANION_TRANSMEMBRANE_TRANSPORT	GOBP_INORGANIC_ANION_TRANSMEMBRANE_TRANSPORT	68	-1.58359	0.00849258	0.0836778	SLC4A8/CLCN3/SLC25A11/CLCN2/SLC12A6/SLC5A6/CLCN7/SLC26A6/BEST2/SLC37A4/SLC12A4/SLC37A3/ANO8/SLC4A3/SLC25A30/SLC4A11/GABRG1/GABRE/CLCNKA/GLRB/ANO7/SLC26A7/SLC20A1/SLC1A4/SLC26A9/SLC37A2	p < 0.05
	GOBP_RESPONSE_TO_VIRUS	GOBP_RESPONSE_TO_VIRUS	283	1.85689	6.96124e-08	2.07879e-05	TNFAIP3/ITGB8/IRF1/H19/NFKB1/AGBL4/FOSL1/GBP3/HMGA2/IFNGR2/GBP1/OAS3/TLR2/ZC3H12A/STING1/BCL3/IFIT1/IFITM3/EXT1/HSP90AA1/IKBKE/ABCC9/EIF5A/TRAF3/IFNAR2/PTPN22/ARMC5/AIM2/IFIT2/CFL1/CASP1/CLU/POU2F2/IFIT3/IFI6/STMN1/IFITM2/LGALS9/ISG20/POLR3B/IFITM1/OASL/VAMP8/TANK/TICAM1/ISG15/TYK2/IFIH1/IL10RB/CHRM2/BAX/TSPAN6/PML/HSPB1/BANF1/SELENOK/STAT1/NMI	p.adjust < 0.05		GOBP_PHOSPHATE_ION_TRANSPORT	GOBP_PHOSPHATE_ION_TRANSPORT	15	-1.77446	0.00874315	0.0850673	SLC25A11/SLC37A4/ATF4/SLC37A3/CEBPB/SLC20A1/SLC37A2	p < 0.05
	HALLMARK_EPITHELIAL_MESENCHYMAL_TRANSITION	HALLMARK_EPITHELIAL_MESENCHYMAL_TRANSITION	153	1.88334	5.52684e-06	2.32709e-05	CXCL8/PTX3/COL3A1/TNFAIP3/TNC/GEM/ID2/NNMT/VEGFC/VCAN/MGP/SLIT2/DCN/CD44/FOXC2/GLIPR1/IGFBP3/ECM2/BGN/SERPINE2/TGFBR3/MSX1/SGCD/COL5A2/BASP1/LAMC2/CAP2/FAS/EMP3/FBLN5/PCOLCE/TIMP1/PDGFRB/GAS1/CALD1	p.adjust < 0.05		GOBP_POTASSIUM_ION_IMPORT_ACROSS_PLASMA_MEMBRANE	GOBP_POTASSIUM_ION_IMPORT_ACROSS_PLASMA_MEMBRANE	22	-1.68286	0.00984365	0.092992	KCNJ10/ATP1A2/KCNH2/ATP1A4	p < 0.05
	HALLMARK_IL6_JAK_STAT3_SIGNALING	HALLMARK_IL6_JAK_STAT3_SIGNALING	53	2.06143	1.25962e-05	4.54601e-05	CXCL3/CD36/IRF1/TNFRSF21/MAP3K8/SOCS3/CSF1/IFNGR2/TLR2/CD44/TNFRSF1B/IL4R/STAT3/FAS	p.adjust < 0.05		GOBP_RESPONSE_TO_FLUID_SHEAR_STRESS	GOBP_RESPONSE_TO_FLUID_SHEAR_STRESS	26	-1.65053	0.0104288	0.0952604	MTSS1/PKD1/PTK2B/ABCA1/P2RX7/KLF2	p < 0.05
	GOBP_CELLULAR_RESPONSE_TO_BIOTIC_STIMULUS	GOBP_CELLULAR_RESPONSE_TO_BIOTIC_STIMULUS	153	1.99448	2.31339e-07	6.22968e-05	CXCL8/CXCL3/TNFAIP3/CXCL2/CD36/IRAK2/IL1A/NFKB1/PDE4B/NFKBIA/MAP2K3/NFKBIZ/TNIP1/TLR2/ZC3H12A/ZFP36/TIGAR/TNFRSF1B/RIPK2/PTPN22/SIRPA/CASP1/TP53/LYN/MIF/TNIP2	p.adjust < 0.05		GOBP_PHOSPHATE_ION_TRANSMEMBRANE_TRANSPORT	GOBP_PHOSPHATE_ION_TRANSMEMBRANE_TRANSPORT	11	-1.65327	0.0109724	0.0977996	SLC25A11/SLC37A4/SLC37A3/SLC20A1/SLC37A2	p < 0.05
	GOBP_RESPONSE_TO_TUMOR_NECROSIS_FACTOR	GOBP_RESPONSE_TO_TUMOR_NECROSIS_FACTOR	164	1.95883	2.40708e-07	6.22968e-05	CXCL8/TNFAIP3/TRAF1/GCH1/MAP3K5/CLDN1/NFKB1/GBP2/CYP1B1/TNFRSF21/NFKBIA/PID1/BIRC3/TNFRSF19/GBP3/GBP1/ZC3H12A/H2BC11/CD70/ZFP36/EXT1/CYLD/EIF5A/TNFRSF1B/TUBA1A/TRAF3/AIM2/CASP1/TP53/TMSB4X/ZFP36L2	p.adjust < 0.05		GOBP_SCHWANN_CELL_DEVELOPMENT	GOBP_SCHWANN_CELL_DEVELOPMENT	26	-1.63707	0.0119596	0.101756	PRX/LGI4/ARHGEF10/LAMB2/SH3TC2/ADGRG6/ITGB4	p < 0.05
	E2F1_UP.V1_DN	E2F1_UP.V1_DN	160	1.87836	6.18306e-06	6.50848e-05	COL3A1/LAMA4/PDGFRA/NFKB1/PHLDA1/GBP2/ALDH3A1/CYP1B1/LRIG1/CSF1/NFKBIZ/VCAN/GHR/ZC3H12A/HMGCS1/F3/PLK2/RUNX2/ADAMTS1/FMO3/NDRG4/AMPD3/IFIT2/STAT3/RGS2/SIX5/FAS/CCNG2/A4GALT/CRIP2/PLAT/ANXA1/RUNX1T1/SERTAD1/TCF4/C3	p.adjust < 0.05		GOBP_GOLGI_TO_VACUOLE_TRANSPORT	GOBP_GOLGI_TO_VACUOLE_TRANSPORT	19	-1.72157	0.0125015	0.104595	RBSN/SORT1/AP1G2/LAPTM5	p < 0.05
	HALLMARK_APOPTOSIS	HALLMARK_APOPTOSIS	133	1.85519	2.42829e-05	7.66828e-05	EREG/GCH1/IER3/IRF1/IL1A/BIRC3/CDKN1A/NEDD9/DCN/LEF1/CD44/IFITM3/CYLD/CAV1/SOD2/BGN/LGALS3/BTG2/TGFBR3/CASP1/GNA15/CLU/FAS/DPYD/ISG20/TIMP1/PLAT/PDGFRB/ANXA1/BID/DNAJA1/RARA/HGF/GPX4/BAX/SMAD7/HSPB1/F2R/ATF3/CCND1/BTG3	p.adjust < 0.05		GOBP_POSITIVE_REGULATION_OF_AMINO_ACID_TRANSPORT	GOBP_POSITIVE_REGULATION_OF_AMINO_ACID_TRANSPORT	15	-1.71769	0.013968	0.113919	SLC38A1/STXBP1/GABBR1/ADORA2A/AGT/SLC7A5/P2RX7	p < 0.05
	GOBP_GRANULOCYTE_MIGRATION	GOBP_GRANULOCYTE_MIGRATION	67	2.09976	3.86315e-07	9.37321e-05	CXCL8/CXCL3/CXCL2/IL34/IL1A/PDE4B/CSF1/PECAM1/CAMK1D/SLIT2/LGALS3/SAA1/HRH1/ITGB2/ANXA1/VAV3/DAPK2/CXADR/WDR1/CMKLR1/EDN1/SELENOK/PTGER4/ADGRE2/PPIA/ITGA9	p.adjust < 0.05		CAHOY_ASTROCYTIC	CAHOY_ASTROCYTIC	66	-1.25686	0.133117	0.126442	IMPA2/MYOM3/MFGE8/SPIRE1/LGI4/SLC46A1/GABRG1/GPAM/ADCYAP1R1/FRMD5/MERTK/AGT/VEGFA/ATP13A4/ABCD2/SLC7A11/ASNS	Not significant
	GOBP_MYELOID_LEUKOCYTE_MIGRATION	GOBP_MYELOID_LEUKOCYTE_MIGRATION	117	2.01736	4.14043e-07	9.45505e-05	CXCL8/CXCL3/CXCL2/IL34/IL1A/PDGFD/PDE4B/ROR2/CSF1/VEGFC/PECAM1/CAMK1D/SLIT2/KITLG/RIN3/CCN3/LGALS3/SAA1/SIRPA/LYN/HRH1/MIF/ITGB2/ANXA1/VAV3/DAPK2/CXADR/DDT/PLCB1/WDR1/CMKLR1/EDN1/SELENOK/PTGER4/CNN2/ADGRE2/PPIA/ITGA9/C5/EDNRB	p.adjust < 0.05		JAK2_DN.V1_DN	JAK2_DN.V1_DN	113	-1.19677	0.136	0.127401	PGAP1/NAALAD2/DIP2A/OXTR/FLCN/PHC3/ZNF44/CEP295/ZNF550/CARF/DMTF1/GOLGA8A/AMT/ANKRD36B/CAPRIN2/FAN1/NPIPB4/GABBR1/ZNF221/CDRT4/ALDH8A1/ATM/GABRE/PNISR/CEP97/MTMR11/SEC31B/SCG5/CEP152/ADAMTSL4/NEAT1/MROH7/SLC15A2	Not significant
	TGFB_UP.V1_DN	TGFB_UP.V1_DN	147	1.86922	1.09892e-05	9.77791e-05	PTX3/CXCL2/GCH1/IRF1/EHF/BDKRB2/ID2/SPRY1/BIRC3/GPR39/DUSP6/ARID5B/PIK3R3/IFIT1/KITLG/ADAMTS1/RGL1/PGBD5/IFIT2/SERTAD2/MRPS6/CDK2AP1/IFIT3/RGS2/SEPTIN4/VAV3/H2AC17/ENTPD7/FRMD4B/CXADR/RBM47/TFAP2A/GPRC5C/NR2F2/SLC5A3/FNDC3B	p.adjust < 0.05		STK33_DN	STK33_DN	199	-1.15953	0.150346	0.134118	ST6GALNAC3/CCDC125/SLC37A4/TRIM58/MPRIP/POLD1/FAHD2A/SH3GL3/SLC18B1/LRATD2/CYFIP2/TMEM143/PARP16/ANPEP/RETREG1/PFKM/FANCE/MTARC1/RSAD1/GPT2/PLCH1/MTARC2/BCL2/LPAR3/DSG2/UAP1L1/C16orf74/SLC43A1/ID3/POGLUT2/SYTL1/BTN3A3/RXFP1/JPH1/ACP6/ANXA3/ASNS	Not significant
	P53_DN.V2_UP	P53_DN.V2_UP	56	2.05243	1.11468e-05	9.77791e-05	CXCL8/PTX3/TNFAIP3/CXCL2/IER3/TNFRSF9/RELB/CD83/NFKBIA/CYP17A1	p.adjust < 0.05		GOBP_NEGATIVE_REGULATION_OF_TYPE_II_INTERFERON_PRODUCTION	GOBP_NEGATIVE_REGULATION_OF_TYPE_II_INTERFERON_PRODUCTION	19	-1.67495	0.0187999	0.13416	NR1H4/GAS6/IL20RB/DDIT3/LAPTM5/VSIR	p < 0.05
	KRAS.DF.V1_UP	KRAS.DF.V1_UP	155	1.83473	1.27153e-05	9.92933e-05	CXCL8/CXCL3/GCH1/PLAU/PID1/VEGFC/VCAN/INPP4B/TMEM158/TLR2/SLC22A4/BCL3/RRAD/IFIT1/AKR1C3/HSPA2/NRP1/SCAND1/LRP8/RGS17/TM4SF1/RGS2/DPYD/CCNG2/EMP3/ISG20/PLAT/IFITM1	p.adjust < 0.05		GOBP_REGULATION_OF_OSTEOBLAST_PROLIFERATION	GOBP_REGULATION_OF_OSTEOBLAST_PROLIFERATION	17	-1.59656	0.019756	0.137693	AXIN2/ITGB3/NPR3/HPSE/PLXNB1/BCL2/CCN1	p < 0.05
	RPS14_DN.V1_UP	RPS14_DN.V1_UP	111	1.92137	1.3206e-05	9.92933e-05	CXCL8/TNFRSF9/KYNU/PLAU/RCBTB2/CYP1B1/PID1/BIRC3/RASGRP3/CDKN1A/TNFAIP2/DCN/FRY/PLK2/TIGAR/NR4A3/ALCAM/CTSS/PTPRE/PTPN22/RGL1/SIRPA/CASP1/ITGB2/LY75/IGFBP7/TRIM36/RBM47/LPXN/ICAM3/FUCA1/SORL1/SDC4/PTGER4	p.adjust < 0.05		GOBP_INORGANIC_ION_HOMEOSTASIS	GOBP_INORGANIC_ION_HOMEOSTASIS	327	-1.21187	0.0216274	0.146404	ATF4/ITGB3/MYC/TPCN1/SLC46A1/TRPC1/TMEM38B/ABCB6/PACS2/ADORA2A/ANKRD9/ITPR1/CNNM2/ELANE/HTR2C/PLCH2/HMOX1/MCOLN2/CDH23/AGT/FLNA/ENPP3/ATP2A1/SCNN1G/DRD4/SCNN1B/PLCH1/PTK2B/KDR/PLCG2/CYP27B1/CKB/ATP7B/BCL2/RHCE/SLC30A3/WBP2NL/TPCN2/ATP13A4/KCNJ10/SLC35G1/RYR1/HERPUD1/JPH2/JPH1/KCNMA1/ERFE/DDIT3/HAP1/ATP1A2/P2RX7/KCNH2/TMEM178A/CORIN/ATP1A4	p < 0.05
	HALLMARK_UV_RESPONSE_DN	HALLMARK_UV_RESPONSE_DN	134	1.82669	3.73811e-05	0.000104929	COL3A1/CACNA1A/NFKB1/MT1E/LPAR1/INPP4B/DLC1/ATP2B1/PIK3R3/PDLIM5/MGLL/PLPP3/F3/INSIG1/AMPH/SDC2/LDLR/NRP1/CAV1/TGFBR3/NR3C1/COL5A2/CAP2/FHL2/FBLN5/LTBP1/DDAH1/PDGFRB/RND3/IRS1/SNAI2/RUNX1/BHLHE40/SMAD7	p.adjust < 0.05		GOBP_PURINE_NUCLEOTIDE_TRANSPORT	GOBP_PURINE_NUCLEOTIDE_TRANSPORT	26	-1.55755	0.0217298	0.146708	CD47/LRRC8E/LRRC8D/SLC19A1/SLC25A51/SLC33A1/SLC25A5/ABCD1/SLC17A9/LRRC8C/P2RX7	p < 0.05
	GOBP_REGULATION_OF_DEFENSE_RESPONSE	GOBP_REGULATION_OF_DEFENSE_RESPONSE	453	1.69615	5.15534e-07	0.000111187	TNFAIP3/EREG/IER3/CD36/TNC/IRF1/IRAK2/NFKB1/NFKBIA/BIRC3/SOCS3/IL16/CALCRL/NFKBIZ/MEFV/TNIP1/OAS3/TLR2/ZC3H12A/STING1/MGLL/PLK2/ZFP36/HSP90AA1/CYLD/LDLR/IKBKE/CAV1/LACC1/CCN3/CTSS/KLKB1/LRP8/TNFRSF1B/RIPK2/PPP2R3C/TRAF3/PTPN22/AIM2/SAA1/SIRPA/CASP1/TMSB4X/SLC39A8/SPINK5/ETS1/LYN/PDE2A/RFTN1/PBK/LGALS9/NPAS2/MVK/POLR3B/TNIP2/ANXA1/OASL/C3/VAMP8/CTSC/KLF4/RBM47/TICAM1/DDT/ISG15/IFIH1/HGF/RIPK1/GPX4…	p.adjust < 0.05		GOBP_ORGANOPHOSPHATE_ESTER_TRANSPORT	GOBP_ORGANOPHOSPHATE_ESTER_TRANSPORT	109	-1.37107	0.0218487	0.147255	ABCA3/SCP2/ATP9A/SLC25A36/PITPNM3/SLC25A51/SLC33A1/PITPNM2/SLC37A4/ATP10D/SLC25A19/PLSCR1/SLC37A3/SLC25A5/PRELID2/ABCD1/PLSCR2/ANO7/PRELID3A/OSBPL5/ATP10B/ABCG1/SLC17A9/TNFAIP8L3/ABCA1/SLC37A2/LRRC8C/P2RX7	p < 0.05
	IL2_UP.V1_UP	IL2_UP.V1_UP	119	1.90852	1.6932e-05	0.000118821	CXCL3/TNFRSF9/IL1A/RGS16/PPP4R4/TNFRSF21/FOSL1/LMO3/TNFSF14/VDR/TNFAIP8/DUSP6/TMEM158/ABTB2/LRP8/TNFRSF1B/TM4SF1/AIM2/JUNB/PYCR3/STX11/MAFF/SPATA2L/EGR1/AHR/SH2D4A/DNAAF11/PRR7/IRS1/NR2F2/KIF13A/CDC25A/CCDC85B/SLCO4A1	p.adjust < 0.05		GOBP_GLUTAMINE_METABOLIC_PROCESS	GOBP_GLUTAMINE_METABOLIC_PROCESS	22	-1.59219	0.0220456	0.148068	CAD/GLUL/ARHGAP11B/PFAS/CTPS2/SLC38A1/GFPT1/NR1H4/PHGDH/ASNS	p < 0.05
	GOBP_I_KAPPAB_KINASE_NF_KAPPAB_SIGNALING	GOBP_I_KAPPAB_KINASE_NF_KAPPAB_SIGNALING	231	1.82096	7.74335e-07	0.000158213	TNFAIP3/TRAF1/CD36/RELB/IRAK2/IL1A/NFKB1/NFKBIA/BIRC3/NFKB2/LPAR1/TNFRSF19/S100A4/TNIP1/EDNRA/TLR2/ZC3H12A/BCL3/PLK2/REL/TLE1/IKBKE/RIPK2/TRAF3/SIRPA/CASP1/SLC39A8/LGALS9/TNIP2/NUP62/CXXC5/NFKBIB/TANK/TICAM1/PRKD1/SUMO4/SECTM1/TRAF4/RIPK1/TSPAN6/EDN1/HSPB1/F2R/CANT1/STAT1/TRIM59/LGALS1/S100A13/TMEM106A/UBE2I	p.adjust < 0.05		GOBP_PROTEIN_CONTAINING_COMPLEX_REMODELING	GOBP_PROTEIN_CONTAINING_COMPLEX_REMODELING	11	-1.59121	0.0224059	0.149711	LPL/NR1H4/AGT/ABCG1	p < 0.05
	JNK_DN.V1_UP	JNK_DN.V1_UP	102	1.93529	2.40518e-05	0.000158236	CXCL8/GCH1/PDE4B/CD83/BIRC3/TNFSF14/CACNB2/PECAM1/RRAD/ARL4A/RUNX2/AKR1C3/IGFBP3/ECM2/PTPN22/RGL1/B3GALT5/MVD/H2AC17/SLC25A20/EFHD1/TACR1/RASSF8/SNAI2	p.adjust < 0.05		GOBP_INTRACELLULAR_STEROL_TRANSPORT	GOBP_INTRACELLULAR_STEROL_TRANSPORT	30	-1.57331	0.0232585	0.153557	SCP2/LDLRAP1/ABCA2/SERAC1/GRAMD1B/TPCN2/ABCG1/ABCA1/CES1	p < 0.05
	GOBP_LEUKOCYTE_CHEMOTAXIS	GOBP_LEUKOCYTE_CHEMOTAXIS	112	1.98602	8.1779e-07	0.000158737	CXCL8/CXCL3/CXCL2/IL34/PTN/PDE4B/TNFSF14/CSF1/IL16/VEGFC/NEDD9/CAMK1D/SLIT2/TRPM2/RIN3/CCN3/LGALS3/SAA1/LYN/HRH1/MIF/LGALS9/ITGB2/ANXA1/VAV3/DAPK2/CXADR/DDT/CMKLR1/EDN1/NINJ1/ADGRE2/KLRC4-KLRK1/PPIA/SLC12A2/ITGA9/C5/EDNRB/CYP7B1	p.adjust < 0.05		GOBP_REGULATION_OF_CHOLESTEROL_METABOLIC_PROCESS	GOBP_REGULATION_OF_CHOLESTEROL_METABOLIC_PROCESS	29	-1.53795	0.0239783	0.157506	TTC39B/LDLRAP1/DGKQ/ABCA2/ACADL/GNB3/NR1H4/EPHX2/SREBF1/ABCG1/CES1	p < 0.05
	HALLMARK_IL2_STAT5_SIGNALING	HALLMARK_IL2_STAT5_SIGNALING	144	1.80047	0.000127819	0.000322912	TRAF1/TNFRSF9/RGS16/PHLDA1/MUC1/CD83/TNFRSF21/LRIG1/MAP3K8/CSF1/NFKBIZ/CDC6/SPRY4/CD44/IFITM3/ARL4A/ALCAM/NRP1/TNFRSF1B/IL4R/SLC39A8/ENPP1/COCH/GLIPR2/MAFF/AHR/MXD1/CCND3/NFIL3/GPX4/PLPP1/ITGAV/BHLHE40	p.adjust < 0.05		GOBP_NUCLEOTIDE_TRANSPORT	GOBP_NUCLEOTIDE_TRANSPORT	31	-1.51915	0.0241511	0.158373	SLC25A36/SLC25A51/SLC33A1/SLC25A19/SLC25A5/ABCD1/SLC17A9/LRRC8C/P2RX7	p < 0.05
	CAMP_UP.V1_DN	CAMP_UP.V1_DN	170	1.75164	8.24696e-05	0.000510647	ACAT2/NFATC2/GEM/NFKB1/THSD7A/ID2/CD83/BIRC3/PRDM1/ATP2B1/BSN/IL7R/FRY/RRAD/ETS2/FOSB/ZFP36/INSIG1/IQCK/HSP90AA1/NDRG4/SVEP1/IL4R/PFKFB4/TMSB4X/TUBB4B/PKIA/PHLDB1/DDAH1/ANXA1/MAP4K4/CAMK2D/DNAJA1/SH3PXD2A/TMEM97/PALLD/CALM1/BACH2/HSPA1A/PAK3/RWDD2B	p.adjust < 0.05		GOBP_AMINE_CATABOLIC_PROCESS	GOBP_AMINE_CATABOLIC_PROCESS	11	-1.58091	0.0248758	0.162136	ATP2B4/DHPS/MAOA/PAOX/DMGDH	p < 0.05

## Sheet: Table S7
	GOBP Pathway Related to Figure 5F(i) [UPREGULATED]
	ID	Description	setSize	NES	pvalue	qvalues	core_enrichment
	GO:0001944	vasculature development	431	1.90899	1e-10	1.89105e-07	TNFAIP3/CXCL8/PIK3R3/SLIT2/MEIS1/SOD2/SEMA3C/NRP1/EREG/TNFAIP2/TGFBR3/ADAMTS9/ARHGAP24/PRKD1/ITGB8/CALD1/E2F7/STAT3/C3/SEMA5A/F3/ETS1/AHR/COL8A1/LDLR/PDGFRA/PARVA/ZFPM2/CAV1/FOSL1/VAV3/RUNX1/EGR1/SVEP1/TGFBR2/CDH13/KLF5/EYA1/ITGAV/CLIC4/VEGFC/DDAH1/PTEN/ROCK2/JUNB/ZC3H12A/ANXA2/NFATC2/PECAM1/EGLN1/SOX4/ADGRF5/STAT1/DNMT1/NCL/ROBO2/ROBO1/SPRED1/ADGRB3/IL6R/THSD7A/NRCAM/MTDH/RAMP1/BCAS3/HGF/SMAD1/H…
	GO:0001568	blood vessel development	407	1.87007	1e-10	1.89105e-07	TNFAIP3/CXCL8/PIK3R3/SLIT2/MEIS1/SEMA3C/NRP1/EREG/TNFAIP2/TGFBR3/ADAMTS9/ARHGAP24/PRKD1/ITGB8/CALD1/E2F7/STAT3/C3/SEMA5A/F3/ETS1/AHR/COL8A1/LDLR/PDGFRA/PARVA/ZFPM2/CAV1/FOSL1/VAV3/RUNX1/EGR1/TGFBR2/CDH13/KLF5/EYA1/ITGAV/VEGFC/DDAH1/PTEN/ROCK2/JUNB/ZC3H12A/ANXA2/PECAM1/EGLN1/SOX4/ADGRF5/STAT1/NCL/ROBO2/ROBO1/SPRED1/ADGRB3/IL6R/THSD7A/NRCAM/MTDH/RAMP1/BCAS3/HGF/SMAD1/HDAC9/PPARG/HSPB1/PML/SP100/ANX…
	GO:0006954	inflammatory response	337	1.90676	1.95622e-10	2.46621e-07	TNFAIP3/NFKB1/NFKBIA/IRAK2/CXCL8/CSF1/CD44/EXT1/TNIP1/NFKBIZ/BIRC3/CXCL2/PRKD1/ICAM1/STAT3/C3/F3/RELB/ETS1/REL/LDLR/TLR2/EGFR/SAA1/TMSB4X/MAP2K3/MGLL/BDKRB2/EDNRB/ZFP36/CXCL3/CYLD/ADGRE5/OSMR/ZC3H12A/H19/ACER3/NR1D1/IL4R/LYN/F2R/PTX3/ADAMTS12/SAA2/SMAD3/IFI16/IL6R/IL6ST/ABCF1/RIPK2/RAC1/CTSC/HGF/SMAD1/HDAC9/PPARG/ANXA1/RPS19/ASH1L/HMGB1/JAK2/SOCS5/HRH1/SIRPA/CD36/MIF/DHX9/PSMA6/TIMP1/PARK7/STK39/…
	GO:0032101	regulation of response to external stimulus	480	1.7624	1.4074e-09	1.06459e-06	TNFAIP3/NFKB1/NFKBIA/CXCL8/CSF1/HSP90AA1/IRF1/TNIP1/SLIT2/NFKBIZ/SEMA3C/NRP1/EREG/BIRC3/PRKD1/TRAF3/C3/SEMA5A/F3/ETS1/LRP8/LDLR/PDGFRA/TLR2/EGFR/CAV1/SAA1/TMSB4X/MGLL/EDNRB/TGFBR2/ZFP36/CDH13/XRCC5/C1QTNF1/CYLD/VEGFC/PTEN/OSMR/ZC3H12A/ANXA2/CREBBP/NR1D1/STAT1/LYN/F2R/ROBO2/ROBO1/ADAMTS12/SMAD3/IFI16/IL6R/IL6ST/RIPK2/RAC1/CTSC/HGF/HMGCR/PPARG/HSPB1/ADAM17/SERPINE2/ANXA1/PTPN1/PLAT/SWAP70/RPS19/PDG…
	GO:0031347	regulation of defense response	308	1.84744	2.93457e-09	1.58555e-06	TNFAIP3/NFKB1/NFKBIA/HSP90AA1/IRF1/TNIP1/NFKBIZ/EREG/BIRC3/TRAF3/C3/ETS1/LRP8/LDLR/TLR2/EGFR/SAA1/TMSB4X/MGLL/EDNRB/ZFP36/XRCC5/CYLD/OSMR/ZC3H12A/NPAS2/CREBBP/NR1D1/STAT1/LYN/ADAMTS12/SMAD3/IFI16/IL6ST/RIPK2/CTSC/HGF/PPARG/ANXA1/PTPN1/RPS19/ASH1L/HMGB1/JAK2/SOCS5/SIRPA/DHX9/PSMA6/PARK7/STK39/SBNO2/POLR3B/SOD1/GPX4/SPINK5/RIPK1/LPCAT3/MAPK14/CASP4/SNCA/CRK/XRCC6/USP15/PPARD/IKBKE/LAMP1/YES1/CELF1/…
	GO:0071345	cellular response to cytokine stimulus	437	1.7791	2.85695e-09	1.58555e-06	TNFAIP3/NFKB1/NFKBIA/IRAK2/PID1/CXCL8/CSF1/CD44/IRF1/EXT1/SLIT2/ARID5B/MAP3K5/EREG/GBP2/BIRC3/CXCL2/ICAM1/MT2A/STAT3/TRAF3/F3/SPRY4/LRP8/ZFP36L2/TLR2/TANK/CAV1/TMSB4X/IFNGR2/EGR1/YBX1/IFNAR2/ZFP36/CXCL3/KLF5/XRCC5/GBP1/CYLD/VEGFC/TUBA1B/OSMR/ZC3H12A/EIF5A/IFITM3/NR1D1/TP53/IL4R/STAT1/GAPDH/NCL/ROBO1/ADAMTS12/IFI16/RPL13A/RPS16/IL6R/NFAT5/TRAF1/IL6ST/RIPK2/HDGF/ACTR3/PPARG/PML/ADAM17/SP100/PTPN1/A…
	GO:0002224	toll-like receptor signaling pathway	72	2.15141	3.83097e-08	1.44891e-05	TNFAIP3/NFKBIA/IRAK2/IRF1/TNIP1/BIRC3/TRAF3/TLR2/CAV1/RTN4/NR1D1/RFTN1/LYN/RIPK2/HMGB1/CD36
	GO:0045087	innate immune response	373	1.74816	6.52016e-08	2.24181e-05	TNFAIP3/KYNU/CSF1/HSP90AA1/IRF1/MAP3K5/EREG/GBP2/BIRC3/PRKD1/ICAM1/TRAF3/C3/RELB/LRP8/REL/TLR2/IFNGR2/IFNAR2/XRCC5/CFB/GBP1/CYLD/IFITM3/TUBB/CREBBP/TP53/STAT1/LYN/CFH/PTX3/GAPDH/IFI16/RPL13A/GCH1/RIPK2/ACTR3/PPARG/PML/SP100/ANXA1/CLU/PTPN1/ACTG1/RPS19/TUBB4B/HMGB1/JAK2/SIRPA/MIF/DHX9/TYK2/POLR3B/PRDX1/DHX36/IFNAR1/CDC42/CASP4/SNCA/IFIT3/CRK/XRCC6/FRK/USP15/STXBP3/PRDM1/IKBKE/LGALS3/DDX21/IL34/ZBT…
	GO:0002237	response to molecule of bacterial origin	183	1.92985	7.19031e-08	2.26621e-05	TNFAIP3/NFKB1/NFKBIA/IRAK2/CXCL8/TNIP1/SOD2/CXCL2/ICAM1/TLR2/NFKB2/EDNRB/ZFP36/CXCL3/NOCT/ZC3H12A/NR1D1/LYN/F2R/PDE4B/GCH1/MTDH/RIPK2/GNG12/B2M/ADAM17/HMGB1/JAK2/SIRPA/CD36/SBNO2/ERBIN/PLSCR4/IFNAR1/MAPK14/RARA/RPS6KA3/PRDX2/DCN/JUN/CYRIB/SNCA/PPARD/HDAC2/ABL1/NR4A1/SPARC/SELENOS/EDN1/TNIP2/TNFRSF1B/TAB2/SGMS1/CASP8/TSPO/GSTP1
	GO:0071396	cellular response to lipid	336	1.7873	1.03465e-07	3.01012e-05	TNFAIP3/NFKB1/NFKBIA/IRAK2/PID1/CXCL8/TP63/ATP2B1/TNIP1/AKR1C2/AKR1C1/TNC/CXCL2/NR3C1/ICAM1/LRP8/ZFP36L2/AHR/LDLR/AKR1C3/TLR2/EGFR/HMGCS1/INSIG1/EDNRB/ZFP36/CXCL3/XRCC5/ROCK2/ZC3H12A/PHEX/PLPP1/NR1D1/DNAJA1/VDR/LYN/PDE4B/MTDH/RIPK2/ZBTB7A/ANXA1/CLU/PARP1/LANCL2/HMGB1/CALR/JAK2/DDX18/SIRPA/CD36/MSN/PARK7/SBNO2/HMGA2/PLSCR4/MAPK14/PER1/RARA/REST/PRDX2/PTGES3/GRAMD1A/YAP1/IRS1/DAG1/SMYD3/UBE2L3/NME2…
	GO:0033002	muscle cell proliferation	135	1.99566	2.14945e-07	5.08091e-05	TNFAIP3/AKR1B1/MEIS1/SOD2/MAP3K5/NAMPT/EREG/TGFBR3/STAT3/EGFR/ZFPM2/RUNX1/TGFBR2/CDH13/XRCC5/PTEN/STAT1/DNMT1/IL6R/SMAD1/HMGCR/PPARG/GNAI2/PDGFD/JAK2/CDKN1A/JARID2/KPNA1/FOXC2/MAPK14/GNA12/YAP1/JUN/XRCC6/ABCC4/PDGFRB/PPARD/PRKG1/CTNNB1/RBPJ
	GO:0051093	negative regulation of developmental process	475	1.63537	3.68169e-07	7.3287e-05	NFKBIA/TP63/IRF1/MEIS1/NAMPT/SEMA3C/NRP1/EREG/ADAMTS9/STAT3/SEMA5A/SPRY4/ZFP36L2/LDLR/TLR2/EGFR/ZFPM2/MAP4K4/CAV1/RUNX1/YBX1/INSIG1/EDNRB/TGFBR2/ZFP36/BCOR/GBP1/ITGAV/COL5A2/VEGFC/NOCT/PTEN/ROCK2/RTN4/ZC3H12A/NFATC2/CCND1/ASAP1/NR1D1/TP53/IL4R/FERMT2/STAT1/LYN/PPP3CA/DNMT1/ROBO2/ADAMTS12/SPRED1/SMAD3/SPRED2/ADGRB3/WWC1/RANBP3L/B2M/SMAD1/CORO1C/PPARG/PML/ANXA1/SPRY3/KANK1/TWIST2/HMGB1/CALR/SOCS5/Z…
	GO:0001667	ameboidal-type cell migration	274	1.76035	7.49693e-07	0.000118142	PLPP3/PIK3R3/SLIT2/ARID5B/SEMA3C/NRP1/ADAMTS9/PRKD1/SEMA5A/ETS1/MAP4K4/TMSB4X/MAP2K3/KITLG/ZEB2/EDNRB/TGFBR2/CDH13/PFN1/VEGFC/PTEN/ROCK2/RTN4/ZC3H12A/SDC4/PTPRG/ROBO1/SPRED1/BCAR1/BCAS3/RAC1/WDPCP/HDAC9/CORO1C/PPARG/MCC/HSPB1/PML/ADAM17/SP100/ANXA1/KANK1/HMGB1/CALR/SLC8A1/TIMP1/RIN2/JUP/PHACTR4/ITGB1/PTPRM/FOXC2/CAP1/GNA12/PDCD6/SRF/EFNA1/SEMA3E/DOCK1/DCN/LPXN/EFNB2/PPARD/ZFAND5/PFN2/ANLN/ABL1/NR…
	GO:0040017	positive regulation of locomotion	321	1.71259	8.10898e-07	0.000122676	PLPP3/CXCL8/CSF1/PIK3R3/SLIT2/SOD2/SEMA3C/NRP1/PRKD1/ICAM1/STAT3/SEMA5A/F3/ETS1/PDGFRA/EGFR/CAVIN1/MAP4K4/CAV1/TMSB4X/MAP2K3/DOCK4/KITLG/SSH1/TGFBR2/CDH13/ITGAV/PFN1/VEGFC/ROCK2/RTN4/ZC3H12A/PECAM1/FERMT2/LYN/PPP3CA/F2R/SMAD3/IL6R/CARMIL1/BCAR1/BCAS3/RAC1/HGF/HDAC9/HSPB1/ADAM17/ANXA1/GNAI2/SH3RF2/ACTG1/SWAP70/TWIST2/PDGFD/HMGB1/CALR/JAK2/SLC8A1/NEDD9/RIN2/STK39/S100A11/PDGFC
	GO:0008284	positive regulation of cell population proliferation	486	1.62369	9.12784e-07	0.000132779	TNFAIP3/PID1/TP63/CSF1/AKR1B1/MEIS1/AKR1C2/MAP3K5/NAMPT/NRP1/EREG/TGFBR3/TNC/PRKD1/STAT3/SEMA5A/F3/ETS1/AKR1C3/PDGFRA/EGFR/ZFPM2/KITLG/FOSL1/VAV3/EGR1/EDNRB/TGFBR2/CDH13/RUNX2/KLF5/EYA1/ITGAV/VEGFC/PTEN/RTN4/OSMR/ANXA2/NFATC2/ACER3/CCND1/SOX4/FERMT2/STAT1/LYN/F2R/DNMT1/IL6R/NOLC1/IL6ST/RIPK2/HMGCR/NRG1/PML/ADAM17/S100A6/ANXA1/GNAI2/PDGFD/HMGB1/CALR/JAK2/RPS6/MIF/DHX9/CDKN1A/TIMP1/WWTR1/PDGFC/HES1…
	GO:0042330	taxis	282	1.74498	1.37266e-06	0.000185412	CXCL8/CSF1/EXT1/SLIT2/LPAR1/SEMA3C/NRP1/CXCL2/PRKD1/SEMA5A/F3/ALCAM/PALLD/PDGFRA/PARVA/SAA1/TMSB4X/DOCK4/FOSL1/VAV3/EDNRB/CDH13/CXCL3/ITGAV/VEGFC/LYN/ROBO2/ROBO1/SMAD3/PDE4B/PPIA/IL6R/NRCAM/PLD1/BCAR1/RAC1/HGF/NRG1/HSPB1/ADAM17/ANXA1/SWAP70/MYPN/CMTM8/RPS19/PDGFD/GBF1/HMGB1/CALR/HRH1/MIF/STK39/ADGRE2/VASP/ETV1/PTPRM/MAPK14/EFNA1/SEMA3E/CYRIB/DAG1/CRK/EFNB2/PDGFRB/VSTM2L/LGALS3/IL34/CREB1/PPIB/NEX…
	GO:0070848	response to growth factor	411	1.64107	1.66087e-06	0.000209387	CXCL8/CD44/EXT1/SLIT2/NRP1/TGFBR3/TNC/NR3C1/PRKD1/ITGB8/STAT3/SPRY4/LRP8/ZFP36L2/WWOX/PDGFRA/COL3A1/EGFR/CAV1/MAP2K3/HIVEP1/PEG10/ZEB2/EGR1/TGFBR2/ZFP36/RUNX2/SOX5/VEGFC/PTEN/ROCK2/CREBBP/TP53/FERMT2/NCL/ROBO1/CD63/ADAMTS12/SPRED1/SMAD3/SPRED2/BCAR1/PTPRK/HGF/SMAD1/PPARG/HSPB1/PML/ADAM17/ZBTB7A/ANXA1/PTPN1/SPRY3/PARP1/PDGFD/BPTF/SYAP1/SULF2/SMURF1/EHD1/PTPN12/HES1/COL4A2/BCL9L/CHST11/MAPK14/DUSP6…
	GO:0048863	stem cell differentiation	120	1.97319	1.99847e-06	0.00023743	TP63/EXT1/SEMA3C/NRP1/STAT3/SEMA5A/ZFP36L2/PDGFRA/KITLG/EDNRB/RUNX2/SOX5/XRCC5/TP53/NOLC1/CORO1C/NRG1/HES1/HMGA2/DHX36/JAG1/JARID2/PHACTR4/FOXC2/REST/PDCD6/SRF/SEMA3E/YAP1/CTNNB1/RBPJ/ABL1/TGFB2/EDN1/ANXA6/PRKDC/CDK12/NFE2L2/KRT18

## Sheet: Table S8
	Top 25 DEG related to Fig 5E						Top 25 DEG related to Fig S4H
	Gene	MONO	CO_CAF	CO_M0	TRI		Gene	MONO	CO_CAF	CO_M0	TRI
	SAMD4A	5.15999	5.855	6.65391	10.7543		SAMD4A	5.15999	5.855	6.65391	10.7543
	KYNU	2.00493	2.76543	5.45039	9.46311		KYNU	2.00493	2.76543	5.45039	9.46311
	PLPP3	4.98532	5.43139	6.70655	8.71057		PLPP3	4.98532	5.43139	6.70655	8.71057
	FNDC3A	3.58449	4.4818	4.85091	6.46891		FNDC3A	3.58449	4.4818	4.85091	6.46891
	CRIM1	3.34679	3.87531	4.52921	6.05728		CRIM1	3.34679	3.87531	4.52921	6.05728
	PDLIM5	3.6703	3.95311	4.38825	5.98536		PDLIM5	3.6703	3.95311	4.38825	5.98536
	SLC7A2	1.58377	1.86638	3.42655	5.32321		SLC7A2	1.58377	1.86638	3.42655	5.32321
	CDH18	8.79742	6.66544	4.79054	5.18338		FRMD4A	2.30938	2.27436	4.29145	4.91543
	FRMD4A	2.30938	2.27436	4.29145	4.91543		NABP1	3.15161	2.98917	2.97998	4.57658
	ARID5B	2.02839	1.99827	2.6258	4.11461		ARID5B	2.02839	1.99827	2.6258	4.11461
	PID1	1.34469	1.88673	2.55181	3.79676		7SK	4.08497	2.31465	2.39458	3.61632
	7SK	4.08497	2.31465	2.39458	3.61632		CTSD	3.39409	3.67525	6.60968	3.52993
	CTSD	3.39409	3.67525	6.60968	3.52993		AKR1C2	2.27252	3.58848	3.94078	2.5877
	HIVEP1	1.246	1.37524	1.46025	2.32536		HIVEP1	1.246	1.37524	1.46025	2.32536
	NFKBIA	4.8172	2.47059	3.08923	2.21118		NFKBIA	4.8172	2.47059	3.08923	2.21118
	FASN	3.35021	1.76499	3.79901	2.14259		FASN	3.35021	1.76499	3.79901	2.14259
	MAP3K5	0.594897	0.812	1.17108	1.74809		LENG8	2.24988	1.07778	3.41543	1.74556
	CNKSR3	0.502317	0.760521	1.03436	1.56569		CNKSR3	0.502317	0.760521	1.03436	1.56569
	LINC00882	1.47556	1.48605	3.71509	1.40594		LINC00882	1.47556	1.48605	3.71509	1.40594
	SAA1	0.686064	0.675455	1.69654	1.26338		SAA1	0.686064	0.675455	1.69654	1.26338
	ATN1	2.12089	0.983279	2.37383	1.10347		MGAT4C	1.27526	0.676936	0.500036	1.14188
	PLXNA3	1.85237	0.589052	1.63852	0.955202		ATN1	2.12089	0.983279	2.37383	1.10347
	LINC00486	0.737522	0.582801	1.5335	0.732405		PLXNA3	1.85237	0.589052	1.63852	0.955202
	JUN	1.81727	1.02087	0.639199	0.613734		PER1	1.79516	0.848497	1.23785	0.734497
	EGR1	2.68904	1.0342	2.47649	0.599298		LINC00486	0.737522	0.582801	1.5335	0.732405

## Sheet: Table S9 
	Top 150 Pathways Related to Figure S5(i)						Top 150 Pathways Related to Figure S5(ii)
	Term	pval	padj	treatment	mean_NES		Term	pval	padj	treatment	mean_NES
	GOBP_RESPONSE_TO_PH	8.56601e-57	2.02843e-52	CO_M0	-0.129039		GOBP_RESPONSE_TO_PH	5.9584e-53	1.41095e-48	CO_M0	-0.129039
	GOBP_REGULATION_OF_APOPTOTIC_CELL_CLEARANCE	6.65653e-50	7.88133e-46	CO_M0	0.0172457		GOBP_REGULATION_OF_APOPTOTIC_CELL_CLEARANCE	6.84292e-51	8.10202e-47	CO_M0	0.0172457
	GOBP_OLEFINIC_COMPOUND_METABOLIC_PROCESS	2.79766e-48	2.20829e-44	CO_M0	-0.103691		GOBP_PARASYMPATHETIC_NERVOUS_SYSTEM_DEVELOPMENT	4.06983e-45	3.21245e-41	CO_M0	0.0395942
	GOBP_REGULATION_OF_NMDA_RECEPTOR_ACTIVITY	1.59298e-44	9.43045e-41	CO_M0	-0.1253		GOBP_REGULATION_OF_CELL_PROLIFERATION_INVOLVED_IN_KIDNEY_DEVELOPMENT	5.97599e-45	3.53779e-41	TRI	-0.012457
	GOBP_RESPONSE_TO_ACIDIC_PH	2.69612e-44	1.27688e-40	CO_M0	-0.0814393		GOBP_REGULATION_OF_NMDA_RECEPTOR_ACTIVITY	2.06617e-44	9.61553e-41	CO_M0	-0.1253
	GOBP_CELLULAR_RESPONSE_TO_ACIDIC_PH	4.04224e-44	1.59534e-40	CO_M0	-0.013354		GOBP_OLEFINIC_COMPOUND_METABOLIC_PROCESS	2.43637e-44	9.61553e-41	CO_M0	-0.103691
	GOBP_PARASYMPATHETIC_NERVOUS_SYSTEM_DEVELOPMENT	9.26296e-44	3.13353e-40	CO_M0	0.0395942		GOBP_CELLULAR_RESPONSE_TO_ACIDIC_PH	2.94228e-41	9.9533e-38	CO_M0	-0.013354
	GOBP_CELLULAR_RESPONSE_TO_PH	1.20743e-42	3.574e-39	CO_M0	-0.120254		GOBP_RESPONSE_TO_ACIDIC_PH	1.61558e-40	4.78213e-37	CO_M0	-0.0814393
	GOBP_REGULATION_OF_CELL_PROLIFERATION_INVOLVED_IN_KIDNEY_DEVELOPMENT	1.69275e-40	4.45381e-37	TRI	-0.012457		GOBP_CELLULAR_RESPONSE_TO_PH	5.60778e-40	1.47547e-36	CO_M0	-0.120254
	GOBP_METANEPHRIC_NEPHRON_DEVELOPMENT	8.55968e-40	2.02693e-36	CO_M0	-0.0336723		GOBP_METANEPHRIC_NEPHRON_DEVELOPMENT	1.59098e-39	3.76745e-36	CO_M0	-0.0336723
	GOBP_POSTSYNAPTIC_DENSITY_ASSEMBLY	3.4896e-39	7.51215e-36	CO_M0	-0.0357161		GOBP_CELL_CELL_JUNCTION_MAINTENANCE	2.01928e-39	4.34697e-36	CO_M0	0.0799998
	GOBP_SEMAPHORIN_PLEXIN_SIGNALING_PATHWAY_INVOLVED_IN_NEURON_PROJECTION_GUIDANCE	6.10375e-39	1.20447e-35	CO_CAF	-0.0276768		GOBP_SEMAPHORIN_PLEXIN_SIGNALING_PATHWAY_INVOLVED_IN_NEURON_PROJECTION_GUIDANCE	5.65263e-39	1.11545e-35	CO_CAF	-0.0276768
	WP_GPR40_PATHWAY	1.56231e-38	2.71987e-35	CO_M0	-0.0654677		GOBP_POSTSYNAPTIC_DENSITY_ASSEMBLY	1.54724e-38	2.81836e-35	CO_M0	-0.0357161
	GOBP_BONE_RESORPTION	1.60803e-38	2.71987e-35	CO_M0	-0.0590891		GOBP_BONE_RESORPTION	5.28919e-38	8.94629e-35	CO_M0	-0.0590891
	GOBP_ENAMEL_MINERALIZATION	2.16922e-38	3.42447e-35	CO_M0	-0.128777		WP_GPR40_PATHWAY	1.59757e-37	2.52204e-34	CO_M0	-0.0654677
	GOBP_DENDRITIC_CELL_DIFFERENTIATION	5.08891e-38	7.53159e-35	CO_CAF	-0.0781502		GOBP_ENAMEL_MINERALIZATION	2.699e-37	3.99451e-34	CO_M0	-0.128777
	GOBP_SEMAPHORIN_PLEXIN_SIGNALING_PATHWAY	1.47601e-37	2.05599e-34	CO_CAF	-0.0581759		GOBP_SEMAPHORIN_PLEXIN_SIGNALING_PATHWAY	3.29273e-37	4.58658e-34	CO_CAF	-0.0581759
	GOBP_I_KAPPAB_PHOSPHORYLATION	2.0681e-37	2.7207e-34	TRI	0.0676268		GOBP_I_KAPPAB_PHOSPHORYLATION	3.85097e-37	5.06616e-34	TRI	0.0676268
	GOBP_INNERVATION	3.18182e-37	3.96555e-34	TRI	0.00837828		GOBP_NEGATIVE_REGULATION_OF_EXTRACELLULAR_MATRIX_ORGANIZATION	7.71284e-37	9.61263e-34	CO_M0	-0.0713051
	GOBP_METANEPHRIC_GLOMERULUS_DEVELOPMENT	4.8991e-37	5.80053e-34	TRI	-0.0741295		GOBP_TOOTH_MINERALIZATION	2.00725e-36	2.37659e-33	CO_M0	-0.0847929
	HALLMARK_INTERFERON_GAMMA_RESPONSE	2.62292e-36	2.95766e-33	MONO	-0.0459149		GOBP_INNERVATION	1.07002e-35	1.20658e-32	TRI	0.00837828
	GOBP_NEGATIVE_REGULATION_OF_EXTRACELLULAR_MATRIX_ORGANIZATION	2.92084e-36	3.14389e-33	CO_M0	-0.0713051		GOBP_MAMMARY_GLAND_EPITHELIUM_DEVELOPMENT	1.8015e-35	1.93907e-32	CO_M0	0.00303873
	GOBP_CELL_CELL_JUNCTION_MAINTENANCE	4.06291e-36	4.18303e-33	CO_M0	0.0799998		GOBP_LOCOMOTOR_RHYTHM	2.58169e-35	2.65802e-32	TRI	0.104548
	WP_TOLLLIKE_RECEPTOR_SIGNALING_RELATED_TO_MYD88	7.43154e-36	7.33246e-33	TRI	0.116027		WP_TOLLLIKE_RECEPTOR_SIGNALING_RELATED_TO_MYD88	5.79881e-35	5.7215e-32	TRI	0.116027
	GOBP_CELLULAR_RESPONSE_TO_ACIDIC_PH	9.72778e-36	9.21416e-33	TRI	-0.0406236		GOBP_REGULATION_OF_NEUROTRANSMITTER_RECEPTOR_ACTIVITY	7.44336e-35	7.05035e-32	CO_M0	-0.0688635
	GOBP_RESPONSE_TO_PH	4.17583e-35	3.80321e-32	TRI	-0.147783		GOBP_POSTSYNAPTIC_SPECIALIZATION_ORGANIZATION	1.22039e-34	1.11149e-31	CO_M0	-0.000364403
	GOBP_METANEPHRIC_NEPHRON_DEVELOPMENT	4.72233e-35	4.14166e-32	TRI	-0.05041		GOBP_DENDRITIC_CELL_DIFFERENTIATION	1.44592e-34	1.26813e-31	CO_CAF	-0.0781502
	GOBP_REGULATION_OF_DENDRITIC_CELL_DIFFERENTIATION	5.45977e-35	4.61741e-32	CO_CAF	-0.0667571		GOBP_REGULATION_OF_DENDRITIC_CELL_DIFFERENTIATION	5.18595e-34	4.38583e-31	CO_CAF	-0.0667571
	GOBP_TOOTH_MINERALIZATION	6.92767e-35	5.6568e-32	CO_M0	-0.0847929		GOBP_METANEPHRIC_GLOMERULUS_DEVELOPMENT	9.70643e-34	7.9258e-31	TRI	-0.0741295
	GOBP_NEGATIVE_REGULATION_OF_INTERLEUKIN_1_PRODUCTION	7.34227e-35	5.7955e-32	CO_M0	-0.128213		HALLMARK_ALLOGRAFT_REJECTION	1.93408e-33	1.52664e-30	TRI	-0.0520234
	GOBP_RESPONSE_TO_ACIDIC_PH	7.74906e-35	5.91928e-32	TRI	-0.100956		GOBP_CRANIAL_NERVE_MORPHOGENESIS	2.89437e-33	2.21093e-30	CO_M0	-0.0412489
	GOBP_POSTSYNAPTIC_SPECIALIZATION_ORGANIZATION	9.92223e-35	7.34245e-32	CO_M0	-0.000364403		GOBP_NEGATIVE_REGULATION_OF_INTERLEUKIN_1_PRODUCTION	6.19921e-33	4.58742e-30	CO_M0	-0.128213
	GOBP_CELLULAR_RESPONSE_TO_PH	2.01897e-34	1.44876e-31	TRI	-0.142558		GOBP_SEMAPHORIN_PLEXIN_SIGNALING_PATHWAY_INVOLVED_IN_NEURON_PROJECTION_GUIDANCE	7.67622e-33	5.50827e-30	CO_M0	0.0345358
	HALLMARK_ALLOGRAFT_REJECTION	3.09201e-34	2.1535e-31	TRI	-0.0520234		GOBP_CELL_PROLIFERATION_INVOLVED_IN_KIDNEY_DEVELOPMENT	8.63712e-33	6.0155e-30	TRI	-0.0384298
	GOBP_REGULATION_OF_NEUROTRANSMITTER_RECEPTOR_ACTIVITY	7.45524e-34	5.044e-31	CO_M0	-0.0688635		GOBP_METANEPHRIC_NEPHRON_DEVELOPMENT	1.38155e-32	9.34717e-30	TRI	-0.05041
	GOBP_MAMMARY_GLAND_EPITHELIUM_DEVELOPMENT	8.93606e-34	5.87794e-31	CO_M0	0.00303873		WP_VITAMIN_B12_METABOLISM	1.54106e-32	1.01367e-29	MONO	-0.0531763
	WP_VITAMIN_B12_METABOLISM	1.39592e-33	8.93391e-31	MONO	-0.0531763		GOBP_METANEPHRIC_GLOMERULUS_DEVELOPMENT	1.93695e-32	1.23965e-29	CO_M0	-0.0475405
	GOBP_CRANIAL_NERVE_MORPHOGENESIS	4.81622e-33	3.00127e-30	CO_M0	-0.0412489		GOBP_HIGH_DENSITY_LIPOPROTEIN_PARTICLE_ASSEMBLY	2.4059e-32	1.49926e-29	CO_M0	-0.00424121
	GOBP_PROGESTERONE_METABOLIC_PROCESS	6.07266e-33	3.6872e-30	CO_M0	-0.0167232		GOBP_BONE_REMODELING	5.92272e-32	3.59615e-29	CO_M0	-0.0678525
	GOBP_WATER_HOMEOSTASIS	9.62519e-33	5.69811e-30	CO_M0	-0.0543187		GOBP_CELLULAR_RESPONSE_TO_ACIDIC_PH	8.89381e-32	5.26513e-29	TRI	-0.0406236
	WP_TRANSCRIPTIONAL_CASCADE_REGULATING_ADIPOGENESIS	1.1329e-32	6.54319e-30	CO_M0	0.0103644		GOBP_SEMAPHORIN_PLEXIN_SIGNALING_PATHWAY	1.26608e-31	7.24021e-29	CO_M0	-0.0221656
	HALLMARK_ALLOGRAFT_REJECTION	1.56213e-32	8.80743e-30	MONO	-0.0790882		GOBP_RESPONSE_TO_INTERFERON_BETA	1.28416e-31	7.24021e-29	MONO	0.0153649
	GOBP_METANEPHRIC_GLOMERULUS_DEVELOPMENT	1.85954e-32	1.02404e-29	CO_M0	-0.0475405		GOBP_PROGESTERONE_METABOLIC_PROCESS	1.33955e-31	7.37689e-29	CO_M0	-0.0167232
	GOBP_RESPONSE_TO_INTERFERON_BETA	3.2374e-32	1.74231e-29	MONO	0.0153649		HALLMARK_ALLOGRAFT_REJECTION	1.60398e-31	8.63232e-29	MONO	-0.0790882
	GOBP_CARTILAGE_CONDENSATION	3.93006e-32	2.06808e-29	CO_M0	-0.137121		GOBP_WATER_HOMEOSTASIS	1.84705e-31	9.71959e-29	CO_M0	-0.0543187
	GOBP_CELL_AGGREGATION	4.16097e-32	2.14199e-29	CO_M0	-0.16427		GOBP_RESPONSE_TO_ACIDIC_PH	2.08987e-31	1.07583e-28	TRI	-0.100956
	GOBP_HIGH_DENSITY_LIPOPROTEIN_PARTICLE_ASSEMBLY	5.24553e-32	2.64285e-29	CO_M0	-0.00424121		GOBP_RESPONSE_TO_PH	4.99662e-31	2.51745e-28	TRI	-0.147783
	GOBP_CELL_PROLIFERATION_INVOLVED_IN_KIDNEY_DEVELOPMENT	1.0023e-31	4.94468e-29	TRI	-0.0384298		WP_TRANSCRIPTIONAL_CASCADE_REGULATING_ADIPOGENESIS	5.71006e-31	2.81696e-28	CO_M0	0.0103644
	GOBP_NEGATIVE_REGULATION_OF_CELL_JUNCTION_ASSEMBLY	1.15563e-31	5.58474e-29	TRI	0.115136		GOBP_CRANIAL_NERVE_MORPHOGENESIS	5.93894e-31	2.87009e-28	CO_CAF	-0.0736057
	GOBP_PERICYTE_CELL_DIFFERENTIATION	4.60002e-31	2.17857e-28	CO_M0	-0.182091		GOBP_OSTEOCLAST_PROLIFERATION	1.42321e-30	6.6182e-28	CO_CAF	-0.0842144
	GOBP_SEMAPHORIN_PLEXIN_SIGNALING_PATHWAY	5.90597e-31	2.74223e-28	CO_M0	-0.0221656		GOBP_NEUROMUSCULAR_PROCESS_CONTROLLING_BALANCE	1.42537e-30	6.6182e-28	CO_M0	0.0508681
	GOBP_CRANIAL_NERVE_MORPHOGENESIS	7.24933e-31	3.30124e-28	CO_CAF	-0.0736057		WP_PHOTODYNAMIC_THERAPYINDUCED_NFKB_SURVIVAL_SIGNALING	2.24958e-30	1.02443e-27	CO_CAF	-0.0335518
	GOBP_REGULATION_OF_TOLL_LIKE_RECEPTOR_SIGNALING_PATHWAY	8.8038e-31	3.93347e-28	CO_CAF	-0.106874		GOBP_CELL_AGGREGATION	2.73757e-30	1.22313e-27	CO_M0	-0.16427
	WP_TYPE_I_INTERFERON_INDUCTION_AND_SIGNALING_DURING_SARSCOV2_INFECTION	9.75754e-31	4.27886e-28	MONO	0.0391114		GOBP_CELLULAR_RESPONSE_TO_PH	2.919e-30	1.28003e-27	TRI	-0.142558
	GOBP_POSITIVE_REGULATION_OF_MACROPHAGE_ACTIVATION	1.27949e-30	5.5088e-28	TRI	-0.121755		GOBP_CARTILAGE_CONDENSATION	3.17593e-30	1.36738e-27	CO_M0	-0.137121
	GOBP_SEMAPHORIN_PLEXIN_SIGNALING_PATHWAY_INVOLVED_IN_NEURON_PROJECTION_GUIDANCE	1.82266e-30	7.70724e-28	CO_M0	0.0345358		WP_FGF23_SIGNALING_IN_HYPOPHOSPHATEMIC_RICKETS_AND_RELATED_DISORDERS	5.87228e-30	2.48314e-27	TRI	-0.0739097
	GOBP_POSITIVE_REGULATION_OF_EXCITATORY_POSTSYNAPTIC_POTENTIAL	1.88001e-30	7.81027e-28	CO_M0	-0.0645053		GOBP_AMYLOID_PRECURSOR_PROTEIN_BIOSYNTHETIC_PROCESS	6.70634e-30	2.78607e-27	CO_M0	0.0381246
	WP_PHOTODYNAMIC_THERAPYINDUCED_NFKB_SURVIVAL_SIGNALING	3.09985e-30	1.26559e-27	CO_CAF	-0.0335518		HALLMARK_INTERFERON_GAMMA_RESPONSE	7.8336e-30	3.19827e-27	MONO	-0.0459149
	GOBP_NEGATIVE_REGULATION_OF_GLYCOPROTEIN_METABOLIC_PROCESS	3.46841e-30	1.39207e-27	CO_M0	-0.0176373		GOBP_NEGATIVE_REGULATION_OF_STEROL_TRANSPORT	1.06307e-29	4.26669e-27	CO_CAF	-0.0729366
	GOBP_REGULATION_OF_PHAGOCYTOSIS	3.9242e-30	1.54875e-27	MONO	-0.0818579		GOBP_NEGATIVE_REGULATION_OF_CELL_JUNCTION_ASSEMBLY	1.12711e-29	4.44832e-27	TRI	0.115136
	GOBP_BONE_REMODELING	4.46225e-30	1.73223e-27	CO_M0	-0.0678525		GOBP_NEGATIVE_REGULATION_OF_TUMOR_NECROSIS_FACTOR_SUPERFAMILY_CYTOKINE_PRODUCTION	1.17753e-29	4.57115e-27	CO_M0	-0.135835
	GOBP_BONE_TRABECULA_MORPHOGENESIS	9.1553e-30	3.49673e-27	CO_CAF	-0.142961		GOBP_DISACCHARIDE_METABOLIC_PROCESS	1.56852e-29	5.99073e-27	CO_M0	0.0225609
	WP_FGF23_SIGNALING_IN_HYPOPHOSPHATEMIC_RICKETS_AND_RELATED_DISORDERS	1.07103e-29	4.02571e-27	TRI	-0.0739097		GOBP_PYRAMIDAL_NEURON_DIFFERENTIATION	1.8618e-29	6.99799e-27	CO_M0	0.110342
	GOBP_NEGATIVE_REGULATION_OF_TUMOR_NECROSIS_FACTOR_SUPERFAMILY_CYTOKINE_PRODUCTION	1.9477e-29	7.2065e-27	CO_M0	-0.135835		GOBP_BONE_TRABECULA_MORPHOGENESIS	2.17324e-29	8.04099e-27	CO_CAF	-0.142961
	GOBP_HIGH_DENSITY_LIPOPROTEIN_PARTICLE_ASSEMBLY	2.73112e-29	9.94967e-27	CO_CAF	-0.0669349		GOBP_NEGATIVE_REGULATION_OF_GLYCOPROTEIN_METABOLIC_PROCESS	2.28415e-29	8.28965e-27	CO_M0	-0.0176373
	GOBP_HUMORAL_IMMUNE_RESPONSE	3.48105e-29	1.24896e-26	CO_CAF	-0.127753		GOBP_PERICYTE_CELL_DIFFERENTIATION	2.31046e-29	8.28965e-27	CO_M0	-0.182091
	GOBP_LOCOMOTOR_RHYTHM	3.73353e-29	1.3117e-26	TRI	0.104548		WP_TYPE_I_INTERFERON_INDUCTION_AND_SIGNALING_DURING_SARSCOV2_INFECTION	2.37463e-29	8.39271e-27	MONO	0.0391114
	GOBP_PYRAMIDAL_NEURON_DIFFERENTIATION	3.7667e-29	1.3117e-26	CO_M0	0.110342		GOBP_OSTEOCLAST_DIFFERENTIATION	2.9872e-29	1.04025e-26	CO_M0	-0.0125063
	GOBP_NEUROMUSCULAR_PROCESS_CONTROLLING_BALANCE	5.26488e-29	1.80684e-26	CO_M0	0.0508681		GOBP_POSITIVE_REGULATION_OF_MACROPHAGE_ACTIVATION	3.29161e-29	1.12964e-26	TRI	-0.121755
	GOBP_OSTEOCLAST_PROLIFERATION	1.14901e-28	3.88695e-26	CO_CAF	-0.0842144		GOBP_POSITIVE_REGULATION_OF_EXCITATORY_POSTSYNAPTIC_POTENTIAL	5.37654e-29	1.81881e-26	CO_M0	-0.0645053
	GOBP_NEGATIVE_REGULATION_OF_STEROL_TRANSPORT	1.17777e-28	3.9281e-26	CO_CAF	-0.0729366		GOBP_POSITIVE_REGULATION_OF_NUCLEAR_TRANSCRIBED_MRNA_CATABOLIC_PROCESS_DEADENYLATION_DEPENDENT_DECAY	5.71698e-29	1.90673e-26	CO_M0	0.288414
	WP_NAD_METABOLISM_SIRTUINS_AND_AGING	1.25707e-28	4.13437e-26	TRI	0.363977		GOBP_REGULATION_OF_CARBOHYDRATE_CATABOLIC_PROCESS	1.02164e-28	3.36005e-26	CO_M0	0.0822236
	GOBP_DISACCHARIDE_METABOLIC_PROCESS	1.74772e-28	5.66933e-26	CO_M0	0.0225609		GOBP_REGULATION_OF_TOLL_LIKE_RECEPTOR_SIGNALING_PATHWAY	1.58871e-28	5.15351e-26	CO_CAF	-0.106874
	HALLMARK_INTERFERON_GAMMA_RESPONSE	3.89008e-28	1.24483e-25	TRI	-0.0138211		GOBP_REGULATION_OF_CARTILAGE_DEVELOPMENT	1.82959e-28	5.85469e-26	CO_M0	-0.0344717
	GOBP_AMYLOID_PRECURSOR_PROTEIN_BIOSYNTHETIC_PROCESS	4.71071e-28	1.48733e-25	CO_M0	0.0381246		WP_EBSTEINBARR_VIRUS_LMP1_SIGNALING	2.22115e-28	6.98989e-26	CO_CAF	0.152804
	WP_NOTCH_SIGNALING	9.63486e-28	3.00202e-25	CO_CAF	-0.0118751		GOBP_HUMORAL_IMMUNE_RESPONSE	2.24338e-28	6.98989e-26	CO_CAF	-0.127753
	HALLMARK_INTERFERON_ALPHA_RESPONSE	1.08001e-27	3.3214e-25	MONO	-0.0377885		WP_INFLAMMATORY_RESPONSE_PATHWAY	2.34258e-28	7.20418e-26	CO_CAF	-0.127857
	KEGG_CYTOKINE_CYTOKINE_RECEPTOR_INTERACTION	1.69837e-27	5.15607e-25	MONO	-0.15238		WP_VITAMIN_B12_METABOLISM	4.22965e-28	1.28408e-25	TRI	-0.0210711
	GOBP_ANTIGEN_PROCESSING_AND_PRESENTATION_OF_ENDOGENOUS_PEPTIDE_ANTIGEN	2.60346e-27	7.8038e-25	CO_CAF	0.0776888		GOBP_LOCOMOTOR_RHYTHM	6.33491e-28	1.89887e-25	CO_M0	0.128566
	WP_INTERACTIONS_BETWEEN_IMMUNE_CELLS_AND_MICRORNAS_IN_TUMOR_MICROENVIRONMENT	2.7708e-27	8.20157e-25	CO_CAF	-0.0835636		GOBP_INFLAMMATORY_RESPONSE_TO_WOUNDING	6.76198e-28	2.00155e-25	CO_M0	-0.0258739
	WP_INFLAMMATORY_RESPONSE_PATHWAY	3.27813e-27	9.58346e-25	CO_CAF	-0.127857		HALLMARK_APICAL_JUNCTION	7.63809e-28	2.23296e-25	CO_M0	0.0324595
	GOBP_REGULATION_OF_SUPEROXIDE_METABOLIC_PROCESS	4.45462e-27	1.27462e-24	CO_CAF	-0.114204		GOBP_REGULATION_OF_PHAGOCYTOSIS	9.37126e-28	2.68456e-25	MONO	-0.0818579
	WP_TOLLLIKE_RECEPTOR_SIGNALING_RELATED_TO_MYD88	4.46763e-27	1.27462e-24	CO_CAF	0.080873		GOBP_EPITHELIAL_CELL_DIFFERENTIATION_INVOLVED_IN_KIDNEY_DEVELOPMENT	9.40958e-28	2.68456e-25	MONO	-0.00375928
	WP_VITAMIN_B12_METABOLISM	4.58678e-27	1.29304e-24	TRI	-0.0210711		GOBP_HIGH_DENSITY_LIPOPROTEIN_PARTICLE_ASSEMBLY	9.95849e-28	2.80735e-25	CO_CAF	-0.0669349
	GOBP_TELENCEPHALON_REGIONALIZATION	5.26151e-27	1.4658e-24	MONO	-0.205271		GOBP_NEGATIVE_REGULATION_OF_CARBOHYDRATE_METABOLIC_PROCESS	1.84966e-27	5.11731e-25	CO_M0	0.0279857
	WP_BURN_WOUND_HEALING	6.65642e-27	1.83284e-24	CO_CAF	-0.0526894		WP_INTERACTIONS_BETWEEN_IMMUNE_CELLS_AND_MICRORNAS_IN_TUMOR_MICROENVIRONMENT	1.87335e-27	5.11731e-25	CO_CAF	-0.0835636
	WP_TYROBP_CAUSAL_NETWORK_IN_MICROGLIA	9.88727e-27	2.67116e-24	CO_M0	-0.130844		WP_TOLLLIKE_RECEPTOR_SIGNALING_RELATED_TO_MYD88	1.88009e-27	5.11731e-25	CO_CAF	0.080873
	GOBP_EPITHELIAL_CELL_DIFFERENTIATION_INVOLVED_IN_KIDNEY_DEVELOPMENT	9.9266e-27	2.67116e-24	MONO	-0.00375928		WP_TYPE_II_INTERFERON_SIGNALING	2.20872e-27	5.94345e-25	TRI	0.0281702
	KEGG_ONE_CARBON_POOL_BY_FOLATE	1.19741e-26	3.18593e-24	TRI	0.0957255		GOBP_DEFENSE_RESPONSE_TO_BACTERIUM	3.15819e-27	8.40291e-25	CO_CAF	-0.0811077
	GOBP_RESPONSE_TO_SALT_STRESS	1.61309e-26	4.24423e-24	CO_M0	0.0524729		GOBP_COLLAGEN_METABOLIC_PROCESS	4.1448e-27	1.09054e-24	CO_M0	-0.0542258
	WP_PREIMPLANTATION_EMBRYO	1.65632e-26	4.31007e-24	TRI	-0.0264386		WP_NAD_METABOLISM_SIRTUINS_AND_AGING	4.50246e-27	1.17163e-24	TRI	0.363977
	GOBP_OSTEOCLAST_DIFFERENTIATION	2.05892e-26	5.29949e-24	CO_M0	-0.0125063		GOBP_PROTEIN_CATABOLIC_PROCESS_IN_THE_VACUOLE	4.97036e-27	1.27933e-24	CO_M0	0.045106
	GOBP_ELECTRON_TRANSPORT_CHAIN	2.12388e-26	5.4079e-24	MONO	0.0162274		WP_MIRNA_ROLE_IN_IMMUNE_RESPONSE_IN_SEPSIS	6.07239e-27	1.54617e-24	CO_CAF	0.0726165
	GOBP_MACROPHAGE_MIGRATION	2.28705e-26	5.76141e-24	CO_M0	-0.0609942		GOBP_RESPONSE_TO_SALT_STRESS	1.22781e-26	3.09303e-24	CO_M0	0.0524729
	GOBP_DETECTION_OF_MECHANICAL_STIMULUS	2.41312e-26	6.01502e-24	CO_M0	-0.0810345		WP_MIRNA_ROLE_IN_IMMUNE_RESPONSE_IN_SEPSIS	1.2778e-26	3.18509e-24	TRI	0.104878
	WP_EBSTEINBARR_VIRUS_LMP1_SIGNALING	3.24137e-26	7.99538e-24	CO_CAF	0.152804		WP_NOTCH_SIGNALING	1.4016e-26	3.45728e-24	CO_CAF	-0.0118751
	GOBP_COLLECTING_DUCT_DEVELOPMENT	3.79254e-26	9.2585e-24	CO_M0	-0.00571562		GOBP_NEGATIVE_REGULATION_OF_MYELOID_LEUKOCYTE_DIFFERENTIATION	1.49174e-26	3.64168e-24	CO_M0	-0.0448512
	GOBP_REGULATION_OF_CARTILAGE_DEVELOPMENT	5.79684e-26	1.3785e-23	CO_M0	-0.0344717		GOBP_COLLECTING_DUCT_DEVELOPMENT	1.51794e-26	3.66784e-24	CO_M0	-0.00571562
	GOBP_VASODILATION	5.81112e-26	1.3785e-23	TRI	-0.0129777		GOBP_VASODILATION	1.96065e-26	4.68971e-24	TRI	-0.0129777
	WP_GENES_ASSOCIATED_WITH_THE_DEVELOPMENT_OF_RHEUMATOID_ARTHRITIS	5.82137e-26	1.3785e-23	TRI	-0.162301		GOBP_MACROPHAGE_MIGRATION	2.1591e-26	5.11276e-24	CO_M0	-0.0609942
	GOBP_NEGATIVE_REGULATION_OF_MYELOID_LEUKOCYTE_DIFFERENTIATION	6.30163e-26	1.46914e-23	CO_M0	-0.0448512		HALLMARK_INFLAMMATORY_RESPONSE	2.28121e-26	5.34842e-24	TRI	-0.0710844
	GOBP_INFLAMMATORY_RESPONSE_TO_WOUNDING	6.32824e-26	1.46914e-23	CO_M0	-0.0258739		HALLMARK_INTERFERON_GAMMA_RESPONSE	2.57624e-26	5.98092e-24	TRI	-0.0138211
	KEGG_TRYPTOPHAN_METABOLISM	6.48456e-26	1.49082e-23	MONO	-0.0977466		GOBP_CELLULAR_RESPONSE_TO_AMYLOID_BETA	2.71938e-26	6.25194e-24	TRI	-0.000655561
	WP_16P112_DISTAL_DELETION_SYNDROME	6.67958e-26	1.52089e-23	CO_CAF	0.0649008		GOBP_BIOLOGICAL_PROCESS_INVOLVED_IN_INTRASPECIES_INTERACTION_BETWEEN_ORGANISMS	3.03711e-26	6.91526e-24	CO_M0	-0.0331397
	GOBP_TETRAHYDROFOLATE_METABOLIC_PROCESS	7.90406e-26	1.78255e-23	TRI	0.115418		GOBP_TELENCEPHALON_REGIONALIZATION	4.0325e-26	9.09426e-24	MONO	-0.205271
	GOBP_DEFENSE_RESPONSE_TO_BACTERIUM	8.44872e-26	1.88741e-23	CO_CAF	-0.0811077		WP_NOTCH_SIGNALING	4.41511e-26	9.86318e-24	CO_M0	0.021581
	GOBP_COLLAGEN_METABOLIC_PROCESS	1.20453e-25	2.66574e-23	CO_M0	-0.0542258		KEGG_VEGF_SIGNALING_PATHWAY	4.49525e-26	9.94836e-24	CO_M0	0.0371902
	GOBP_REGULATION_OF_T_HELPER_1_TYPE_IMMUNE_RESPONSE	1.32515e-25	2.90551e-23	TRI	-0.165595		GOBP_ANATOMICAL_STRUCTURE_ARRANGEMENT	4.664e-26	1.02263e-23	CO_M0	0.03492
	GOBP_NEGATIVE_REGULATION_OF_TUMOR_NECROSIS_FACTOR_SUPERFAMILY_CYTOKINE_PRODUCTION	1.54028e-25	3.34622e-23	CO_CAF	-0.158933		GOBP_REGULATION_OF_GLYCOLYTIC_PROCESS	5.42648e-26	1.17889e-23	CO_M0	0.0872783
	GOBP_OLIGOSACCHARIDE_METABOLIC_PROCESS	1.59489e-25	3.43335e-23	CO_M0	-0.0444317		GOBP_OSTEOCLAST_PROLIFERATION	6.18329e-26	1.33109e-23	CO_M0	-0.0386193
	HALLMARK_INFLAMMATORY_RESPONSE	1.76426e-25	3.76375e-23	MONO	-0.0990591		WP_TYROBP_CAUSAL_NETWORK_IN_MICROGLIA	7.0861e-26	1.5117e-23	CO_M0	-0.130844
	GOBP_OSTEOCLAST_PROLIFERATION	1.82055e-25	3.84917e-23	CO_M0	-0.0386193		WP_BURN_WOUND_HEALING	7.94059e-26	1.67887e-23	CO_CAF	-0.0526894
	WP_TYPE_II_INTERFERON_SIGNALING	1.97223e-25	4.13295e-23	TRI	0.0281702		WP_ONCOSTATIN_M_SIGNALING_PATHWAY	9.88767e-26	2.07204e-23	CO_M0	0.195314
	GOBP_CELLULAR_RESPONSE_TO_AMYLOID_BETA	2.04088e-25	4.2393e-23	TRI	-0.000655561		GOBP_ANTIGEN_PROCESSING_AND_PRESENTATION_OF_ENDOGENOUS_PEPTIDE_ANTIGEN	1.18783e-25	2.46482e-23	CO_CAF	0.0776888
	GOBP_RESPONSE_TO_INTERLEUKIN_18	2.45035e-25	5.04559e-23	TRI	-0.0081077		WP_LDL_INFLUENCE_ON_CD14_AND_TLR4	1.19702e-25	2.46482e-23	CO_CAF	-0.0293016
	WP_MIRNA_ROLE_IN_IMMUNE_RESPONSE_IN_SEPSIS	3.7642e-25	7.68416e-23	CO_CAF	0.0726165		WP_GENES_ASSOCIATED_WITH_THE_DEVELOPMENT_OF_RHEUMATOID_ARTHRITIS	1.37714e-25	2.81127e-23	TRI	-0.162301
	GOBP_UNSATURATED_FATTY_ACID_METABOLIC_PROCESS	4.22455e-25	8.5502e-23	CO_M0	-0.0489089		WP_PREIMPLANTATION_EMBRYO	1.57896e-25	3.19571e-23	TRI	-0.0264386
	GOBP_DETECTION_OF_MOLECULE_OF_BACTERIAL_ORIGIN	4.47447e-25	8.97927e-23	MONO	-0.114546		KEGG_ONE_CARBON_POOL_BY_FOLATE	1.69364e-25	3.39876e-23	TRI	0.0957255
	GOBP_POSITIVE_REGULATION_OF_EXCITATORY_POSTSYNAPTIC_POTENTIAL	4.55604e-25	9.06613e-23	TRI	-0.0796874		GOBP_REGULATION_OF_SYSTEMIC_ARTERIAL_BLOOD_PRESSURE	1.92091e-25	3.82244e-23	CO_M0	-0.0579063
	GOBP_MAMMARY_GLAND_MORPHOGENESIS	4.81022e-25	9.49217e-23	CO_CAF	-0.0279095		GOBP_DETECTION_OF_MOLECULE_OF_BACTERIAL_ORIGIN	1.97734e-25	3.90196e-23	MONO	-0.114546
	GOBP_POTASSIUM_ION_HOMEOSTASIS	5.06569e-25	9.91369e-23	CO_M0	-0.0936089		WP_16P112_DISTAL_DELETION_SYNDROME	2.35985e-25	4.61829e-23	CO_CAF	0.0649008
	KEGG_GLYOXYLATE_AND_DICARBOXYLATE_METABOLISM	5.37564e-25	1.0434e-22	TRI	0.108131		GOBP_CELL_JUNCTION_MAINTENANCE	2.6986e-25	5.23793e-23	CO_M0	0.0672296
	WP_MIRNA_ROLE_IN_IMMUNE_RESPONSE_IN_SEPSIS	5.89686e-25	1.13527e-22	TRI	0.104878		GOBP_NEGATIVE_REGULATION_OF_STEROL_TRANSPORT	3.0394e-25	5.85146e-23	CO_M0	-0.0395623
	KEGG_TASTE_TRANSDUCTION	6.34445e-25	1.21158e-22	CO_M0	-0.0577765		GOBP_INTERLEUKIN_12_PRODUCTION	3.7903e-25	7.23826e-23	TRI	-0.063987
	GOBP_BONE_RESORPTION	6.90636e-25	1.30834e-22	CO_CAF	-0.0777228		GOBP_RESPONSE_TO_INTERLEUKIN_18	4.28635e-25	8.12005e-23	TRI	-0.0081077
	GOBP_REGULATION_OF_SYSTEMIC_ARTERIAL_BLOOD_PRESSURE	6.98227e-25	1.31151e-22	CO_M0	-0.0579063		GOBP_MANGANESE_ION_TRANSMEMBRANE_TRANSPORT	4.47125e-25	8.40311e-23	MONO	-0.0254764
	GOBP_BIOLOGICAL_PROCESS_INVOLVED_IN_INTRASPECIES_INTERACTION_BETWEEN_ORGANISMS	7.03388e-25	1.31151e-22	CO_M0	-0.0331397		WP_PHOTODYNAMIC_THERAPYINDUCED_NFKB_SURVIVAL_SIGNALING	4.93295e-25	9.16178e-23	TRI	0.0141414
	GOBP_NOTOCHORD_DEVELOPMENT	8.6326e-25	1.5847e-22	CO_M0	-0.117736		GOBP_MAMMARY_GLAND_MORPHOGENESIS	4.95232e-25	9.16178e-23	CO_CAF	-0.0279095
	HALLMARK_APICAL_JUNCTION	8.63288e-25	1.5847e-22	CO_M0	0.0324595		GOBP_TETRAHYDROFOLATE_METABOLIC_PROCESS	5.11084e-25	9.38177e-23	TRI	0.115418
	GOBP_REGULATION_OF_CHEMOTAXIS	9.38609e-25	1.70971e-22	CO_M0	-0.040785		KEGG_TRYPTOPHAN_METABOLISM	5.28668e-25	9.62989e-23	MONO	-0.0977466
	HALLMARK_INFLAMMATORY_RESPONSE	1.01721e-24	1.83874e-22	TRI	-0.0710844		GOBP_MAMMARY_GLAND_MORPHOGENESIS	5.71537e-25	1.03313e-22	CO_M0	-0.00274871
	GOBP_POSITIVE_REGULATION_OF_INTERLEUKIN_13_PRODUCTION	1.104e-24	1.9805e-22	CO_M0	-0.130222		WP_KYNURENINE_PATHWAY_AND_LINKS_TO_CELL_SENESCENCE	5.97395e-25	1.06638e-22	MONO	-0.0329824
	GOBP_OLEFINIC_COMPOUND_METABOLIC_PROCESS	1.27279e-24	2.26613e-22	TRI	-0.113408		GOBP_CRANIAL_NERVE_DEVELOPMENT	5.98939e-25	1.06638e-22	CO_M0	-0.0210143
	GOBP_REGULATION_OF_CHOLESTEROL_EFFLUX	1.31607e-24	2.32571e-22	CO_M0	-0.0296092		GOBP_DETECTION_OF_MECHANICAL_STIMULUS	6.50927e-25	1.15029e-22	CO_M0	-0.0810345
	GOBP_REGULATION_OF_RESPONSE_TO_REACTIVE_OXYGEN_SPECIES	1.43993e-24	2.52574e-22	TRI	0.0570671		GOBP_REGULATION_OF_T_HELPER_1_TYPE_IMMUNE_RESPONSE	6.93669e-25	1.21675e-22	TRI	-0.165595
	GOBP_CELLULAR_RESPONSE_TO_MOLECULE_OF_BACTERIAL_ORIGIN	1.69368e-24	2.949e-22	CO_CAF	-0.0365872		GOBP_MESENCHYMAL_STEM_CELL_DIFFERENTIATION	7.47115e-25	1.30086e-22	CO_M0	-0.00755382
	GOBP_PYRIDINE_CONTAINING_COMPOUND_BIOSYNTHETIC_PROCESS	2.07073e-24	3.57918e-22	MONO	-0.0594066		KEGG_NATURAL_KILLER_CELL_MEDIATED_CYTOTOXICITY	9.36052e-25	1.61043e-22	CO_CAF	0.0309173
	GOBP_MESENCHYMAL_STEM_CELL_DIFFERENTIATION	2.33737e-24	4.01079e-22	CO_M0	-0.00755382		GOBP_POSITIVE_REGULATION_OF_FAT_CELL_DIFFERENTIATION	9.38508e-25	1.61043e-22	CO_M0	-0.0178867
	GOBP_CELL_KILLING	2.41147e-24	4.10818e-22	CO_CAF	-0.0839673		GOBP_REGULATION_OF_CHEMOTAXIS	1.01933e-24	1.73455e-22	CO_M0	-0.040785
	GOBP_RESPONSE_TO_TYPE_II_INTERFERON	2.47868e-24	4.19252e-22	TRI	0.0312839		KEGG_CELL_ADHESION_MOLECULES_CAMS	1.02672e-24	1.73455e-22	CO_CAF	-0.093235
	GOBP_DETECTION_OF_ABIOTIC_STIMULUS	2.67951e-24	4.49019e-22	CO_M0	-0.148542		GOBP_POSTSYNAPTIC_SPECIALIZATION_ASSEMBLY	1.0388e-24	1.73455e-22	CO_M0	-0.0164233
	WP_NOTCH_SIGNALING	2.6926e-24	4.49019e-22	CO_M0	0.021581		HALLMARK_INTERFERON_ALPHA_RESPONSE	1.04014e-24	1.73455e-22	MONO	-0.0377885
	WP_TRYPTOPHAN_CATABOLISM_LEADING_TO_NAD_PRODUCTION	2.7616e-24	4.57306e-22	TRI	-0.078808		GOBP_HYPEROSMOTIC_RESPONSE	1.41879e-24	2.34944e-22	CO_M0	0.0808067
	WP_COMPLEMENT_SYSTEM_IN_NEURONAL_DEVELOPMENT_AND_PLASTICITY	2.86683e-24	4.71435e-22	MONO	-0.0600676		GOBP_REGULATION_OF_EXTRACELLULAR_MATRIX_ORGANIZATION	1.56862e-24	2.57951e-22	CO_CAF	0.0135518
	GOBP_C21_STEROID_HORMONE_METABOLIC_PROCESS	2.918e-24	4.76539e-22	CO_M0	-0.0545538		KEGG_ALDOSTERONE_REGULATED_SODIUM_REABSORPTION	1.68979e-24	2.7596e-22	CO_M0	0.0198699
	KEGG_VEGF_SIGNALING_PATHWAY	3.01475e-24	4.88968e-22	CO_M0	0.0371902		GOBP_ELECTRON_TRANSPORT_CHAIN	1.89205e-24	3.06874e-22	MONO	0.0162274
	WP_KYNURENINE_PATHWAY_AND_LINKS_TO_CELL_SENESCENCE	3.5558e-24	5.72798e-22	MONO	-0.0329824		KEGG_GLYOXYLATE_AND_DICARBOXYLATE_METABOLISM	2.12526e-24	3.42354e-22	TRI	0.108131
	GOBP_NEGATIVE_REGULATION_OF_STEROL_TRANSPORT	4.31062e-24	6.86893e-22	CO_M0	-0.0395623		GOBP_TISSUE_REMODELING	2.18769e-24	3.50031e-22	CO_M0	-0.0354341
	KEGG_NATURAL_KILLER_CELL_MEDIATED_CYTOTOXICITY	4.32209e-24	6.86893e-22	CO_CAF	0.0309173		KEGG_TASTE_TRANSDUCTION	2.25599e-24	3.58537e-22	CO_M0	-0.0577765
	GOBP_PROTEIN_CATABOLIC_PROCESS_IN_THE_VACUOLE	4.49985e-24	7.10376e-22	CO_M0	0.045106		GOBP_CELLULAR_RESPONSE_TO_VIRUS	2.31611e-24	3.65636e-22	TRI	0.116207

## Sheet: Table S10
	GOBP Pathway Related to Figure 5F(i) [UPREGULATED]
	ID	Description	setSize	NES	pvalue	qvalues	core_enrichment
	GO:0072524	pyridine-containing compound metabolic process	23	2.17282	3.58853e-06	0.000728043	KYNU/NAMPT/PARP9/PDXK/PSAT1/NMNAT1
	GO:0072525	pyridine-containing compound biosynthetic process	19	2.12719	4.31371e-06	0.000749991	KYNU/NAMPT/PARP9/PDXK/PSAT1/NMNAT1
	GO:0006520	cellular amino acid metabolic process	183	1.8585	5.65313e-06	0.000807087	KYNU/SLC39A8/DDAH1/MTHFD2L/GFPT2/HIBADH/ADSS2/DPYD/ATP2B4/LARS1/MCCC2/IARS1/ENOSF1/WARS1/GCLC/SLC25A13/NARS1/AUH/DGLUCY/TARS1/EPRS1/DARS1/FARSB/TDO2/CARNMT1/ACAT1/PSAT1/SLC1A3/BCAT1/FARS2/MTRR/FAH/EARS2/AASDHPPT/AARS1/HARS1/CARS1/SLC25A12/BPHL/PCBD2/NARS2/COMT/CAD/MTR/MSRA/GART/ASS1/HMGCL/RIDA/BCAT2
	GO:0034097	response to cytokine	498	1.56276	6.04965e-06	0.00083285	KYNU/PID1/MAP3K5/ARID5B/TLR2/CD44/GBP2/IL18R1/IFNAR2/NFKB1/CXCL8/EXT1/ROBO1/ACSL4/TRAF3/OSMR/IRAK2/SLIT2/VEGFC/GFPT2/IL1RL1/ICAM1/JAK1/IFNGR1/GBP1/CHI3L1/IFI16/ETS1/SIRPA/ST3GAL6/RIF1/FAS/TRAF1/STAT5B/CD47/HIF1A/NFKB2/ABCA1/IL4R/TFPI/PML/STAT3/TRIM44/NFE2L2/SNX10/TANK/PLSCR1/CASP8/IKBKB/HSPA5/HDAC4/ACSL1/CASP4/NLRC5/GCLC/WDR35/BIRC3/PARP14/LRCH1/CXCL2/CASP1/JAK2/NUMBL/IL7/RIPOR2/IFIH1/COL3A1/CD58…
	GO:0003013	circulatory system process	273	1.72433	7.55016e-06	0.000938834	SLC7A2/SOD2/EGFR/ECE1/PDE4D/EXT1/TJP2/NAMPT/SMAD3/ATP2B1/DDAH1/F2R/TPM1/SLIT2/VEGFC/ICAM1/DOCK4/CAMK2D/ATP2B4/PDE4B/TBXAS1/ANK2/SVEP1/DMD/RYR2/IMMP2L/NEDD4L/HDAC4/SLCO3A1/INSR/CYB5R3/HRH1/SLC7A1/GCLC/WDR35/BDKRB2/JAK2/ABCC4/PPARD/ABCC3/MFSD2A/CHD7/PTPRJ/MKKS/LEPR/LRP5/ABCC1/STAT1/WWTR1/ABCC2/PIK3CA/PPARG/GLRX3/CXADR/LNPEP/YAP1/SLC1A3/STK39/ERAP1
	GO:0071354	cellular response to interleukin-6	20	2.11633	2.17107e-05	0.00220234	PID1/NFKB1/ICAM1/JAK1/ST3GAL6/STAT3/JAK2/ABCC2/YAP1/SBNO2
	GO:0006954	inflammatory response	331	1.61455	3.31764e-05	0.00284191	TLR2/EGFR/CD44/IL18R1/NFKB1/CXCL8/EXT1/SAA1/SMAD3/OSMR/SAA2/IRAK2/F2R/IL1RL1/ICAM1/FOXP1/MGLL/CHI3L1/MFHAS1/IFI16/ETS1/SIRPA/SAA4/STAT5B/CD47/HIF1A/HGF/IL4R/STAT3/NFE2L2/PLSCR1/IKBKB/LYN/HDAC4/CASP4/HDAC9/HRH1/PTX3/APOL2/BIRC3/CXCL2/H19/ANO6/CASP1/BDKRB2/JAK2/PPARD/BIRC2/IL10RB/ABCC1/SMAD1/NOTCH2/TNIP1/NOD1/ABCC2/PPARG/CTSC/IL20RB/IL1R2/STK39/IL1R1/TLR4/SBNO2/APP/REL/EDNRB/TNFRSF1B/IL34/IL15/PARP…
	GO:0006790	sulfur compound metabolic process	226	1.69379	4.33633e-05	0.00342109	KYNU/LYRM4/EXT1/UST/ACSL4/MTHFD2L/ELOVL7/ST3GAL6/ST3GAL1/PDHA1/ARSG/STAT5B/CHST11/NFE2L2/SULT1C2/HLCS/ACSL1/DSE/GCLC/HSD17B12/ACACA/PDHX/CHSY3/NUBPL/ABCC2/TDO2/CIAO2A/ACSL5/ACAT1/GLRX3/FAR1/SLC19A2/SLC10A7/MTRR/DLAT/CHSY1/FAR2/DCN/SUCLG2/OGDH/ST3GAL4/HACD1/ST3GAL3/UGDH/HSCB/ACSS2/GSR/CLIC2/LIAS/SQOR
	GO:0042182	ketone catabolic process	12	1.96899	0.000164954	0.00871033	KYNU
	GO:0009310	amine catabolic process	13	1.96898	0.000197347	0.00975285	KYNU/ATP2B4/DMGDH/TDO2/SAT1/SLC44A1/MAOB
	GOBP Pathway Related to Figure 5F(i) [DOWNREGULATED]
	ID	Description	setSize	NES	pvalue	qvalues	core_enrichment
	GO:0007051	spindle organization	165	-2.08933	5.54364e-09	1.7643e-05	LZTS2/NTMT1/HAUS5/LSM14A/HAUS4/CHMP4C/PKD1/RACGAP1/RCC1/WASHC5/PLK1/TUBG1/PCNT/CLASP1/KIFC1/ZNF207/CCNB1/KIF11/VCP/STMN1/MAPRE2/TACC1/KIF23/HDAC3/HAUS3/KIF4A/SMC1A/STIL/PRC1/TOGARAM1/KIF15/KIFC2/TUBGCP6/NUP62/CCNB2/PLK2/TPX2/SPAG5/SUN2/WDR62/STAG1/TUBG2/CEP72/INCENP/CDC20/STARD9/MAPRE1/CLTC/GPSM2/MYH9/RHOA/EZR/TACC3/GOLGA2/RPS3/MECP2/DCTN1/CSNK1D/HSPA1B/KPNB1/TPPP/ASPM/CENPE/TUBB/NUMA1/FLNA
	GO:0051301	cell division	482	-1.76592	9.15391e-09	1.7643e-05	NUF2/RAN/MARK4/CDC6/PMF1/CDC25A/SH3GLB1/FBXO5/GIT1/PPP1CB/AATF/FBXL7/TIAL1/SKA3/CCP110/TUBA1A/CHMP1B/CABLES2/KATNA1/CDC27/RECQL5/SFN/PPP2R2D/TP63/HAUS8/BRCA2/CDK1/FZR1/LMLN/ETV5/ANXA11/CDC42/SNX18/KLHL18/CENPT/LIG1/CDC25B/PPP1CA/LZTS2/SPECC1L/CCNB3/MYH10/SPDL1/NDE1/ROCK1/HAUS5/HAUS4/BIRC5/SGO1/EVI5/GIPC1/KIF2C/SIRT2/NEK9/UBE2S/CCNA2/CHMP4C/PTTG1/NCAPG2/SEPTIN10/RACGAP1/CCNT2/RCC1/NCAPG/WASHC5/BIN…
	GO:0042752	regulation of circadian rhythm	77	-2.09883	1.1339e-06	0.000592585	PSPC1/FBXL12/PRKAA1/CIPC/SFPQ/RORC/RBM4/MAPK9/DDB1/FBXL3/USP7/HDAC3/MAPK10/CRY2/PHLPP1/GSK3B/OPN3/PPP1CC/NR1D2/CSNK1D/NOCT/TOP2A/CRTC1/CRY1/PER2/NONO/ID2/KLF10/BHLHE40/PER1/NR1D1
	GO:0007623	circadian rhythm	134	-1.97263	1.69822e-06	0.000592585	PSPC1/FBXL12/PRKAA1/CIPC/DYRK1A/SFPQ/RORC/RBM4/MAPK9/DDB1/FBXL3/SIRT1/USP7/SREBF1/KMT2A/HDAC3/MAPK10/CRY2/EP300/PHLPP1/ID1/GSK3B/OPN3/IMPDH2/PPP1CC/DBP/AHR/NR1D2/CSNK1D/NOCT/TOP2A/CRTC1/ATF4/CRY1/PER2/NONO/ID2/BHLHE41/KLF10/BHLHE40/PER1/JUN/NR1D1/EGR1
	GO:0002181	cytoplasmic translation	140	-1.94718	1.29377e-06	0.000592585	UBA52/RPS18/RPL32/RPL15/RPL10A/RPS19/RPS14/RPL30/RPL27/RPL14/RPL22L1/RPS13/EIF4G1/DHX29/RPS21/RPL11/RPL19/RPS15A/PKM/RPL13A/RPS2/RPL37/RPL21/EIF4B/RPS29/RPL7/RBM4/EIF3I/CNBP/YBX3/RPS27/RPL26/RPS16/RPL18A/RPS7/RPS27A/RPL13/RPS28/EIF3F/RPL27A/ETF1/DPH7/RPS8/RPL9/RPL37A/ZNF385A/RPL18/RPS11/RPS10/EIF4H/EIF3D/RPL36/RPSA/RPLP2/RPS25/RPL38/RPL24/DHX9/RPS15/YTHDF2/RPL12/RPL7A/RPS9/EIF5/RPS3/RPL35/EIF4A1/…
	GO:0140694	non-membrane-bounded organelle assembly	298	-1.75789	8.1924e-07	0.000592585	PRKAA1/BRIX1/PATL1/NEB/CLASP1/KIFC1/ZNF207/CENPN/G3BP1/EIF2S1/EDN1/KIF11/RPS27/MAPK9/G3BP2/RPS28/KAT2A/DHX30/SASS6/MSN/MAPRE2/SRF/PPAN/KIF23/HDAC3/HAUS3/KIF4A/SMC1A/RTTN/STIL/PRC1/TOGARAM1/KIF15/KIFC2/TUBGCP6/FLII/NUP62/CCNB2/TRAF7/XRCC5/PLK2/RPF2/TPX2/SPAG5/WDR62/STAG1/RPSA/CEP72/AUP1/RPL38/KRT8/RPL24/INCENP/DBNL/PDGFRB/NOP53/RPS15/CDC20/CENPF/STARD9/CSDE1/YTHDF2/CDK5RAP2/C2CD3/MAPRE1/GPSM2/E2F4…
	GO:0045596	negative regulation of cell differentiation	326	-1.70427	1.88672e-06	0.000592585	TRIM11/TP73/ZFP36L1/MBD1/ADIPOR1/TSKU/FBXO7/ULK1/SUFU/TSPO/ERBB2/PIAS3/CTDP1/GDI1/SIRT1/COL5A1/SPRY2/SORL1/GATA2/DYNLT1/ARHGAP4/LDB1/TGFB1/ZNF675/FLCN/PDCD4/CDC73/TRIM62/DIXDC1/TRIB1/ANXA1/RTN4/NOTCH1/PTK2B/GLI2/USF3/SPRY4/SEMA4A/RAPGEF2/ZBTB7B/MED1/ASXL1/EREG/NFATC3/SMAD7/ID1/RNF6/EIF4E/BMPR2/H4C8/RARG/SNAI2/MEIS2/TOB1/GSK3B/CERS2/CDK12/YTHDF2/CDK5RAP2/SEMA3E/DNMT1/ACTN4/RHOA/LTBP3/CORO1C/MECP2/…
	GO:0008380	RNA splicing	361	-1.69491	1.2049e-06	0.000592585	RBM42/PHF5A/CWF19L2/SRSF4/BUD31/HNRNPA1/SRRM1/NOVA2/C9orf78/RBM8A/DYRK1A/SRSF10/ECD/SUGP2/SFPQ/SF3B1/PRPF38A/RBM4/RBM15B/SRSF7/SNRPN/ZNF830/CDC40/U2AF2/DHX38/ZPR1/PCBP4/CASC3/RBM23/HSPA8/SREK1/SNIP1/RBM3/YJU2/ARL6IP4/DHX15/DDX5/CLK2/HNRNPH3/SMNDC1/RBM10/SNRPB/PUF60/CWC25/AKAP8L/ALYREF/HNRNPH1/PABPC1/HNRNPA2B1/SUPT6H/SYF2/DHX9/RBM22/HNRNPL/SRSF2/CLK3/SNRNP70/SF3A2/CDK12/KHDRBS1/AHNAK2/STRAP/RAVER1…
	GO:0043009	chordate embryonic development	393	-1.6577	1.59932e-06	0.000592585	FOXC2/ZFP36L1/ZMIZ1/CCNB1/CNOT3/FOXC1/PHACTR4/BCL10/SUFU/EDN1/YBX3/ZNF830/RPS7/RPL13/SLC30A1/ZPR1/KAT2A/FZD6/GATA2/SRF/KLF4/KLHL12/NCOA1/SEC24C/TGFB1/NDST1/ATP6AP2/FLCN/DVL2/LUZP1/STIL/RBBP6/RTN4/CCNB2/BCL2L11/NOTCH1/GLI2/PLXNB2/ELL/MED1/EP300/ITPK1/MMP16/CUL3/HOXC4/BMPR2/SUPT6H/KRT8/SYF2/MAFG/PELO/RARG/TBC1D32/BPTF/ADM/NR2F2/RRM2/C2CD3/BCOR/DBN1/KIF20B/IFT140/MYH9/TCOF1/PLCG1/NOLC1/RNF220/VASP/H…
	GO:0009792	embryo development ending in birth or egg hatching	403	-1.63759	2.09189e-06	0.000592585	FOXC2/ZFP36L1/ZMIZ1/CCNB1/CNOT3/FOXC1/PHACTR4/BCL10/SUFU/EDN1/YBX3/ZNF830/RPS7/RPL13/SLC30A1/ZPR1/KAT2A/FZD6/GATA2/SRF/KLF4/KLHL12/NCOA1/SEC24C/TGFB1/NDST1/ATP6AP2/FLCN/DVL2/LUZP1/STIL/RBBP6/RTN4/CCNB2/BCL2L11/NOTCH1/GLI2/PLXNB2/ELL/MED1/EP300/ITPK1/MMP16/CUL3/HOXC4/BMPR2/USP22/SUPT6H/KRT8/SYF2/MAFG/PELO/RARG/TBC1D32/UBR3/BPTF/ADM/NR2F2/RRM2/C2CD3/BCOR/DBN1/KIF20B/IFT140/MYH9/TCOF1/PLCG1/NOLC1/RN…

## Sheet: Table S11
	GOMF Pathway Related to Figure 5F(ii) [UPREGULATED]
	ID	Description	setSize	NES	pvalue	qvalues	core_enrichment
	GO:0004896	cytokine receptor activity	30	2.26689	3.85e-06	0.000553	CD44/IL18R1/IFNAR2/OSMR/IL1RL1/IFNGR1/IL4R/LEPR/IL10RB/IL13RA1/IL20RB/IL15RA/IL1R2/IL1R1/IFNAR1/IL27RA
	GO:0140101	catalytic activity, acting on a tRNA	113	1.74543	0.000738	0.0230467	LARS1/NSUN6/TSEN2/MTFMT/IARS1/WARS1/NARS1/TARS1/EPRS1/DARS1/FARSB/FARS2/EARS2/PRORP/AARS1/HARS1/METTL8/CARS1/TYW5/NARS2/TARBP1/TRMT11/DTD1/TYW1/TRMT10B/METTL2B/RPP38/DTWD1/TRMT2B/AARSD1/PUS1/FTO/GATB/TRNT1/QRSL1/WARS2/TRMT13/THUMPD3/MARS1/DUS2/TRDMT1/ALKBH8/NT5C3A/METTL1
	GO:0004521	endoribonuclease activity	41	1.84743	0.00182294	0.0422155	ZC3H12C/ERN1/RCL1/TSEN2/TSNAX/AGO2
	GO:0004175	endopeptidase activity	197	1.49779	0.00181358	0.0422155	ECE1/CFB/ADAMTS9/CFLAR/C1RL/IMMP2L/CASP8/CASP4/MBTPS1/ADAMTS2/USP13/CASP1/C1R/C1S/TRABD2A/TASP1/CTSC/PREP/USP12/NLN/ERAP1/PCSK6/RHBDD1/MBTPS2/NRDC/SENP6/TPP2/ADAM12/PSMA6/HM13/CTSO/CASP7/PSEN1/CPNE1/CAPN2/USP40/PITRM1/USP48/PSMB9/PAPPA/TMPRSS15/USP49/SPG7/CASP10/IDE/SPPL2A/TRABD2B/CASP3/BACE2
	GO:0016874	ligase activity	134	1.58644	0.00206439	0.0434615	ACSL4/MTHFD1L/DPH6/ADSS2/LARS1/MCCC2/TTL/HLCS/ATG7/ACSL1/IARS1/WARS1/GCLC/NARS1/ACACA/TARS1/EPRS1/DARS1/FARSB/ACSL5/FARS2/TTLL11/ITCH/SUCLG2/ATP5PD/EARS2/ATP5F1A/AARS1/HARS1/CARS1/ACSS2/NARS2/CAD/NAE1/GART/ASS1/ATP5F1C
	GO:0030145	manganese ion binding	49	1.72205	0.00438008	0.0655091	SOD2/ME1/GALNT2/FAM20C/WRN/ABL1/XPNPEP1/PAPOLA/PRIMPOL/XPNPEP3/LAP3/HMGCL
	GO:0030170	pyridoxal phosphate binding	32	1.81765	0.00479932	0.0703143	KYNU/PDXK/PSAT1/MTARC2/PHYKPL
	GO:0003953	NAD+ nucleosidase activity	14	1.851	0.00617254	0.0805679	TLR2/IL18R1/IL1RL1/IL1R1/TLR4/PIK3AP1
	GO:0016491	oxidoreductase activity	470	1.31077	0.00613818	0.0805679	SOD2/ME1/MTHFD2L/MTHFD1L/AKR1C3/SCD/HIBADH/DPYD/PDHA1/NDUFS1/KDM7A/TBXAS1/DMGDH/DNAJC10/NXN/NDUFV2/TXNRD3/GPHN/PDIA6/MSMO1/CYB5R3/TXNRD1/HSD17B12/ABCC4/AKR1C2/PDHX/EGLN1/HSPBAP1/GPD2/PDIA4/TDO2/MECR/COX15/DIO2/MICAL3/GLRX3/MSRB3/FAR1/KDM4C/PAM/MTHFD2/VKORC1L1/SESN1/CYP51A1/NQO1/MTRR/DLAT/HSD17B14/FAR2/OGDH/MTARC2/TMLHE/KDM1B/FDX1/MAOB/LOXL2/TXN2/P4HA1/UGDH/SUMF1/MGST1/GSR/TMX3/STEAP2/CLIC2/DECR1/…
	GO:0005126	cytokine receptor binding	103	1.51554	0.00873221	0.111943	CXCL8/TRAF3/SMAD3/OSMR/VEGFC/BID/JAK1/CFLAR/TRAF1/STAT3/CASP8/KITLG/NARS1/CXCL2/JAK2/IL7/TRAP1/SNX6/IL13RA1/STAT1/ERAP1/TGFBR3/IL34/IL15/ITCH/BABAM2/CXCL1/IL27RA
	GOMF Pathway Related to Figure 5F(ii) [DOWNREGULATED]
	ID	Description	setSize	NES	pvalue	qvalues	core_enrichment
	GO:0008134	transcription factor binding	464	-1.84624	2.11338e-10	1.51718e-07	TP73/PHF12/CHCHD2/TADA3/RELA/BRF1/HMGA1/TRAPPC2/FOXC1/STK36/BCL10/SUFU/RBL1/CTDP1/ATOH8/KAT2A/SIRT1/ZBTB17/TRIM24/PRMT2/KAT8/KAT6B/USP7/PIM1/BRMS1/GATA2/SRF/KLF4/NCOA1/ETS2/TACC1/CCNT1/LDB1/HDAC3/PPP1R13L/DDX5/USP11/TRIB1/TP53BP2/GLI2/UBE2I/TCF3/GTF2F1/CRY2/MED1/ASXL1/DRAP1/NFATC3/EP300/HDGF/CREBBP/RNF6/EIF4E/MED24/DHX9/PPRC1/RARG/MEIS2/SPEN/SETD1A/EED/GSK3B/CENPF/HSPB1/TP53BP1/HMGN3/PURA/PTMA/BC…
	GO:0045296	cadherin binding	283	-1.80194	6.07302e-07	0.000112813	CDH13/EXOC3/PKP3/CTTN/CLIC1/MARK2/EIF4G2/EEF1G/TMPO/LARP1/SNX5/PLIN3/TAGLN2/PICALM/TWF1/BZW1/CC2D1A/HSPA8/KIF5B/CAPZA1/NOP56/PPP1R13L/CNN2/TNKS1BP1/ANXA1/RTN4/CCNB2/PRDX1/YWHAB/PAK4/EIF4H/BAIAP2L1/PUF60/LIMA1/NDRG1/RACK1/MRTFB/PDLIM1/BMPR2/IQGAP1/RPL24/DBNL/SCYL1/COBLL1/KRT18/DNAJB1/PTPRM/YWHAE/MAPRE1/DBN1/CRKL/SPTBN1/ARGLU1/ANXA2/VAPA/RPL7A/MYH9/PTPRB/IST1/EZR/HDLBP/EIF5/GOLGA2/VASP/ARHGAP18/LAS…
	GO:0050839	cell adhesion molecule binding	395	-1.69481	6.28577e-07	0.000112813	CDH13/EXOC3/PKP3/CTTN/CLIC1/MARK2/PRKCA/EIF4G2/CD9/EEF1G/TMPO/LARP1/NECTIN3/SNX5/PLIN3/TAGLN2/PICALM/TWF1/BZW1/JAM3/CC2D1A/CAMLG/COL5A1/HSPA8/MSN/ADAM15/P4HB/KIF5B/PLXNB3/CAPZA1/TIMP2/NOP56/PPP1R13L/CCN2/NISCH/CNN2/TNKS1BP1/CD151/ANXA1/RTN4/CCNB2/LTBP4/PRDX1/YWHAB/PAK4/EIF4H/BAIAP2L1/NPTN/PUF60/LIMA1/ACTN1/NDRG1/RACK1/MRTFB/PDLIM1/RPSA/PTPRD/NRG1/BMPR2/IQGAP1/NECTIN2/LAMA5/RPL24/DBNL/SCYL1/COBLL1…
	GO:0003682	chromatin binding	440	-1.68303	3.26987e-07	0.000112813	KDM6A/TP63/ZNF274/ATF2/MCM3AP/RERE/POLR2B/ZNF431/ATAD2B/KAT2B/MLLT10/ERCC6/HSF1/PHF1/PRDM11/FOXO3/MTA3/MEIS3/TTF1/H3-3A/SAMD1/ATF5/SMARCB1/TSPYL4/DDX11/MBD6/NCOA6/SIRT2/MBD3/MCM8/SCML2/MED12/ZC3H12A/PHC2/THRB/CCNT2/RCC1/NELFA/SIRT7/NCAPH/ERCC1/CBX2/ARID3A/SMARCD3/PRKAA1/REPIN1/POLG/CAMTA2/ZNF276/CREB3L1/TICRR/MCMBP/SFPQ/FOXC2/RELA/HMGA1/MBD1/FOXC1/H1-0/BAHD1/RBL1/MRNIP/HMGN1/ZFX/PHF21A/KAT2A/SIRT…
	GO:0003735	structural constituent of ribosome	148	-1.76949	4.88335e-05	0.00318703	MRPL42/MRPL47/MRPL19/UBA52/RPS18/RPL32/RPL15/RPL10A/RPS19/RPS14/RPL30/RPL27/RPL14/RPL22L1/RPS13/RPS21/RPL11/RPL19/RPS15A/RPL13A/RPS2/MRPL44/MRPL37/RPL37/RPL21/RPS29/RPL7/RPS27/RPL26/RPS16/RPL18A/RPS7/RPS27A/RPL13/RPS28/RPL27A/MRPL4/RPS8/RPL9/RPL37A/LINC01004/MRPL24/RPL18/RPS11/RPS10/RPL36/MRPL34/RPSA/RPLP2/RPS25/RPL38/RPL24/RPS15/RPL12/MRPS6/RPL7A/RPS9/RPS3/RPL35/RPL10/RPL8/RPL3/RPL28/RPL23A/RPL4
	GO:0001228	DNA-binding transcription activator activity, RNA polymerase II-specific	249	-1.66111	4.62687e-05	0.00318703	HSF2/ZBTB17/PRDM4/MITF/SREBF1/GATA2/SRF/KLF4/PBX3/STOX1/ZNF629/STAT6/ZNF24/TFCP2L1/MLXIP/GLI2/ZBTB7B/TCF3/ZNF143/NFATC3/GLIS2/HOXC4/MAFG/VEZF1/HOXC10/NFIC/MEIS2/ATF3/UBP1/NFAT5/E2F4/KLF6/DBP/RLF/DLX2/YY1/MAFF/CSRNP1/CSRNP3/KLF13/FOXO1/FOS/MEF2D/ATF4/PBX1/NR4A1/MECOM/IRF1/FOSB/ZBTB16/CEBPB/SIX4/SOX4/MYC/JUNB/FOSL1/KLF10/JUN/EGR1
	GO:0001216	DNA-binding transcription activator activity	254	-1.65719	4.21705e-05	0.00318703	HSF2/ZBTB17/PRDM4/MITF/SREBF1/GATA2/SRF/KLF4/PBX3/STOX1/ZNF629/STAT6/ZNF24/TFCP2L1/MLXIP/GLI2/ZBTB7B/TCF3/ZNF143/NFATC3/EP300/GLIS2/HOXC4/MAFG/VEZF1/HOXC10/NFIC/MEIS2/ATF3/UBP1/NFAT5/E2F4/KLF6/DBP/RLF/DLX2/YY1/MAFF/CSRNP1/CSRNP3/KLF13/FOXO1/FOS/MEF2D/ATF4/PBX1/NR4A1/MECOM/IRF1/FOSB/ZBTB16/CEBPB/SIX4/SOX4/MYC/JUNB/FOSL1/KLF10/JUN/EGR1
	GO:0070888	E-box binding	26	-2.02795	7.09619e-05	0.00424526	ATOH8/MITF/MAX/TCF3/SNAI2/AHR/CRY1/MYC/BHLHE41/BHLHE40/PER1/HES1/NR1D1
	GO:0003712	transcription coregulator activity	422	-1.4907	0.000102575	0.00566445	BTG1/MED12/SS18L1/SCAI/YY1AP1/TRIP4/TCF25/DPF2/SIRT7/BUD31/YAF2/UBE2L3/ARID3A/ATXN7L3/SMARCD3/JAZF1/KAT5/CAMTA2/BTG2/DYRK1A/MTDH/PHF12/TADA3/HMGA1/ZMIZ1/BCL10/SUFU/PIAS3/KAT7/MIER1/EID2/ZNF410/KAT2A/SIRT1/MED10/TRIM24/PRMT2/KAT8/KAT6B/NCOA1/SS18L2/PTPN14/TACC1/LDB1/HDAC3/PPP1R13L/NFKBIB/CARM1/CNOT9/PIAS1/TRIM62/IRF2BP2/BRD4/NOTCH1/TRIM8/KMT2C/SUB1/ATF7IP/PA2G4/ACTN1/NCOA5/MED1/ASXL1/DRAP1/EP300/M…
	GO:0019901	protein kinase binding	491	-1.44561	0.000127882	0.00655758	PLK1/HNRNPA0/PRKAR2A/ADCY6/AKT1/PITPNM2/MAP3K12/DNM1/MICAL1/GAS6/EPHA4/CEP250/RHOBTB3/TP73/FAM83D/RELA/CCNB1/ADIPOR1/PRKCD/FBXO7/STXBP1/BCL10/PRKCSH/SUFU/RHOC/KIF11/PPP1R12B/RPS7/ZPR1/SIRT1/SPRY2/MSN/CRK/SREBF1/MAPRE2/KIF13B/MAP3K2/CAVIN2/KIF5B/PTPN14/CCDC88A/CCNT1/EEF1A2/TICAM1/RHOBTB2/ZBTB4/ACSL3/DVL2/TPCN2/NISCH/PRC1/MAPKAPK2/TRIB1/RBBP6/CKS2/BCL2L11/PTK2B/RAB8A/CDKN1A/TCF3/CDKN1B/TPX2/CRY2/OX…
